# Supplementary material for: Bis(formato-κO)bis­[1-(pyridin-2-yl)ethanone oxime-κ2 N,N′]nickel(II)
Source: Acta Crystallogr Sect E Struct Rep Online. 2011 Dec 3;68(Pt 1):m2. doi: 10.1107/S1600536811050859 (PMC3254275; doi:10.1107/S1600536811050859)
Supplement: Supplementary file 1 [file e-68-000m2-sup1.cif]

##############################################################################
#                                                                            #
# This CIF contains the data in a paper accepted for publication in          #
# Acta Crystallographica Section E. It conforms to the requirements of       #
# Notes for Authors for Acta Crystallographica Section E, and has been       #
# peer reviewed under the auspices of the IUCr Commission on Journals.       #
#                                                                            #
# Full details of the Crystallographic Information File format               #
# are given in the paper "The Crystallographic Information File (CIF):       #
# a New Standard Archive File for Crystallography" by S. R. Hall, F. H.      #
# Allen and I. D. Brown [Acta Cryst. (1991), A47, 655-685].                  #
#                                                                            #
# The current version of the core CIF dictionary is obtainable from          #
# ftp://ftp.iucr.org/pub/cif_core.dic.                                       #
#                                                                            #
# Software is freely available for graphical display of the structure(s)     #
# in this CIF. For information consult the CIF software page                 #
# http://www.iucr.org/resources/cif/software.                                #
#                                                                            #
# This file may be used for bona fide research purposes within the           #
# scientific community so long as proper attribution is given to the journal # 
# article from which it was obtained.                                        #
#                                                                            #
##############################################################################
data_I
_audit_creation_method     SHELXL-97
_chemical_name_systematic
;
Bis(formato-\k<i>O</i>)bis[1-(pyridin-2-yl)ethanone
oxime-\k^2^<i>N</i>,<i>N</i>']nickel(II)
;
_chemical_name_common     ?
_chemical_formula_moiety     'C16 H18 N4 Ni O6'
_chemical_formula_sum     'C16 H18 N4 Ni O6'
_chemical_formula_iupac     '[Ni (C H O2)2 (C7 H8 N2 O)2]'
_chemical_formula_weight     421.05
_chemical_melting_point     ?
_symmetry_cell_setting     monoclinic
_symmetry_space_group_name_H-M     'P 21/c'
_symmetry_space_group_name_Hall     '-P 2ybc'
loop_
    _symmetry_equiv_pos_as_xyz
    'x, y, z'
    '-x, y+1/2, -z+1/2'
    '-x, -y, -z'
    'x, -y-1/2, z-1/2'
_cell_length_a     10.5000(12)
_cell_length_b     14.6109(16)
_cell_length_c     15.7391(17)
_cell_angle_alpha     90.00
_cell_angle_beta     131.850(2)
_cell_angle_gamma     90.00
_cell_volume     1798.6(3)
_cell_formula_units_Z     4
_cell_measurement_reflns_used     3030
_cell_measurement_theta_min     2.3885
_cell_measurement_theta_max     25.253
_cell_measurement_temperature     298(2)
_exptl_crystal_description     block
_exptl_crystal_colour     green
_exptl_crystal_size_max     0.20
_exptl_crystal_size_mid     0.17
_exptl_crystal_size_min     0.11
_exptl_crystal_density_diffrn     1.555
_exptl_crystal_density_meas     ?
_exptl_crystal_density_method     'not measured'
_exptl_crystal_F_000     872
_exptl_absorpt_coefficient_mu     1.121
_exptl_absorpt_correction_type     multi-scan
_exptl_absorpt_process_details     '(SADABS; Sheldrick, 1996)'
_exptl_absorpt_correction_T_min     0.8069
_exptl_absorpt_correction_T_max     0.8867
_exptl_special_details
;
;
_diffrn_ambient_temperature     298(2)
_diffrn_radiation_type     MoK\a
_diffrn_radiation_wavelength     0.71073
_diffrn_radiation_source     'fine-focus sealed tube'
_diffrn_radiation_monochromator     graphite
_diffrn_measurement_device_type     'Bruker SMART CCD area-detector'
_diffrn_measurement_method     'phi and omega scans'
_diffrn_detector_area_resol_mean     ?
_diffrn_reflns_number     9294
_diffrn_reflns_av_R_equivalents     0.0771
_diffrn_reflns_av_sigmaI/netI     0.0614
_diffrn_reflns_theta_min     2.23
_diffrn_reflns_theta_max     25.02
_diffrn_reflns_theta_full     25.02
_diffrn_measured_fraction_theta_max     0.998
_diffrn_measured_fraction_theta_full     0.998
_diffrn_reflns_limit_h_min     -12
_diffrn_reflns_limit_h_max     11
_diffrn_reflns_limit_k_min     -16
_diffrn_reflns_limit_k_max     17
_diffrn_reflns_limit_l_min     -14
_diffrn_reflns_limit_l_max     18
_diffrn_standards_number     ?
_diffrn_standards_interval_count     ?
_diffrn_standards_interval_time     ?
_diffrn_standards_decay_%     ?
_refine_special_details
;
Refinement of <i>F</i>^2^ against ALL reflections. The weighted <i>R</i>-factor
<i>wR</i> and goodness of fit <i>S</i> are based on <i>F</i>^2^, conventional
<i>R</i>-factors <i>R</i> are based on <i>F</i>, with <i>F</i> set to zero for
negative <i>F</i>^2^. The threshold expression of <i>F</i>^2^ >
\s(<i>F</i>^2^) is used only for calculating <i>R</i>-factors(gt) <i>etc</i>.
and is not relevant to the choice of reflections for refinement.
<i>R</i>-factors based on <i>F</i>^2^ are statistically about twice as large
as those based on <i>F</i>, and <i>R</i>- factors based on ALL data will be
even larger.
;
_reflns_number_total     3171
_reflns_number_gt     2209
_reflns_threshold_expression     I>2sigma(I)
_refine_ls_structure_factor_coef     Fsqd
_refine_ls_matrix_type     full
_refine_ls_R_factor_all     0.0728
_refine_ls_R_factor_gt     0.0491
_refine_ls_wR_factor_gt     0.1207
_refine_ls_wR_factor_ref     0.1373
_refine_ls_goodness_of_fit_ref     1.000
_refine_ls_restrained_S_all     1.000
_refine_ls_number_reflns     3171
_refine_ls_number_parameters     244
_refine_ls_number_restraints     0
_refine_ls_hydrogen_treatment     constr
_refine_ls_weighting_scheme     calc
_refine_ls_weighting_details
         'calc w=1/[\s^2^(Fo^2^)+(0.0770P)^2^+0.0000P] where P=(Fo^2^+2Fc^2^)/3'
_atom_sites_solution_hydrogens     geom
_atom_sites_solution_primary     direct
_atom_sites_solution_secondary     difmap
_refine_ls_shift/su_max     0.000
_refine_ls_shift/su_mean     0.000
_refine_diff_density_max     0.976
_refine_diff_density_min     -0.376
_refine_ls_extinction_method     none
_refine_ls_extinction_coef     ?
loop_
    _atom_type_symbol
    _atom_type_description
    _atom_type_scat_dispersion_real
    _atom_type_scat_dispersion_imag
    _atom_type_scat_source
    'C' 'C' 0.0033 0.0016
                         'International Tables Vol C Tables 4.2.6.8 and 6.1.1.4'
    'H' 'H' 0.0000 0.0000
                         'International Tables Vol C Tables 4.2.6.8 and 6.1.1.4'
    'N' 'N' 0.0061 0.0033
                         'International Tables Vol C Tables 4.2.6.8 and 6.1.1.4'
    'O' 'O' 0.0106 0.0060
                         'International Tables Vol C Tables 4.2.6.8 and 6.1.1.4'
    'Ni' 'Ni' 0.3393 1.1124
                         'International Tables Vol C Tables 4.2.6.8 and 6.1.1.4'
_computing_data_collection     'SMART (Bruker, 2007)'
_computing_cell_refinement     'SAINT (Bruker, 2007)'
_computing_data_reduction     'SAINT (Bruker, 2007)'
_computing_structure_solution     'SHELXS97 (Sheldrick, 2008)'
_computing_structure_refinement     'SHELXL97 (Sheldrick, 2008)'
_computing_molecular_graphics     'SHELXTL (Sheldrick, 2008)'
_computing_publication_material     'SHELXTL (Sheldrick, 2008)'
loop_
    _atom_site_type_symbol
    _atom_site_label
    _atom_site_fract_x
    _atom_site_fract_y
    _atom_site_fract_z
    _atom_site_U_iso_or_equiv
    _atom_site_adp_type
    _atom_site_calc_flag
    _atom_site_refinement_flags
    _atom_site_occupancy
    _atom_site_symmetry_multiplicity
    _atom_site_disorder_assembly
    _atom_site_disorder_group
    Ni Ni1 0.79945(5) 0.29154(3) 0.43579(3) 0.0370(2) Uani d . 1 1 . .
    N N1 0.9617(4) 0.2714(2) 0.6114(2) 0.0438(8) Uani d . 1 1 . .
    N N2 0.9641(4) 0.1861(2) 0.4685(2) 0.0417(7) Uani d . 1 1 . .
    N N3 0.6356(4) 0.2740(2) 0.2604(2) 0.0425(7) Uani d . 1 1 . .
    N N4 0.6175(3) 0.19950(19) 0.4010(2) 0.0389(7) Uani d . 1 1 . .
    O O1 0.9530(4) 0.3159(2) 0.6839(2) 0.0625(8) Uani d . 1 1 . .
    H H1 0.8715 0.3512 0.6473 0.094 Uiso calc R 1 1 . .
    O O2 0.6505(4) 0.3135(2) 0.1895(2) 0.0600(8) Uani d . 1 1 . .
    H H2 0.7258 0.3525 0.2244 0.090 Uiso calc R 1 1 . .
    O O3 0.6415(3) 0.39657(19) 0.4059(2) 0.0594(7) Uani d . 1 1 . .
    O O4 0.6976(4) 0.4197(3) 0.5686(3) 0.0824(11) Uani d . 1 1 . .
    O O5 0.9714(3) 0.38535(19) 0.4670(2) 0.0565(7) Uani d . 1 1 . .
    O O6 0.9048(4) 0.4151(2) 0.3023(2) 0.0647(8) Uani d . 1 1 . .
    C C1 1.1889(5) 0.1813(3) 0.7810(3) 0.0666(13) Uani d . 1 1 . .
    H H1A 1.1802 0.2260 0.8217 0.100 Uiso calc R 1 1 . .
    H H1B 1.3051 0.1780 0.8133 0.100 Uiso calc R 1 1 . .
    H H1C 1.1540 0.1226 0.7866 0.100 Uiso calc R 1 1 . .
    C C2 1.0756(4) 0.2085(3) 0.6584(3) 0.0453(9) Uani d . 1 1 . .
    C C3 1.0842(4) 0.1614(3) 0.5792(3) 0.0454(9) Uani d . 1 1 . .
    C C4 1.2087(5) 0.0964(3) 0.6154(4) 0.0640(12) Uani d . 1 1 . .
    H H4 1.2920 0.0811 0.6921 0.077 Uiso calc R 1 1 . .
    C C5 1.2066(6) 0.0551(3) 0.5356(4) 0.0763(14) Uani d . 1 1 . .
    H H5 1.2880 0.0113 0.5578 0.092 Uiso calc R 1 1 . .
    C C6 1.0840(6) 0.0793(3) 0.4241(4) 0.0692(13) Uani d . 1 1 . .
    H H6 1.0803 0.0518 0.3692 0.083 Uiso calc R 1 1 . .
    C C7 0.9647(5) 0.1451(3) 0.3928(3) 0.0527(10) Uani d . 1 1 . .
    H H7 0.8819 0.1614 0.3164 0.063 Uiso calc R 1 1 . .
    C C8 0.3945(5) 0.1940(3) 0.0882(3) 0.0625(12) Uani d . 1 1 . .
    H H8A 0.3672 0.2490 0.0455 0.094 Uiso calc R 1 1 . .
    H H8B 0.2915 0.1674 0.0643 0.094 Uiso calc R 1 1 . .
    H H8C 0.4493 0.1514 0.0750 0.094 Uiso calc R 1 1 . .
    C C9 0.5122(4) 0.2164(2) 0.2125(3) 0.0399(8) Uani d . 1 1 . .
    C C10 0.4964(4) 0.1737(3) 0.2905(3) 0.0398(8) Uani d . 1 1 . .
    C C11 0.3649(5) 0.1158(3) 0.2541(3) 0.0508(10) Uani d . 1 1 . .
    H H11 0.2837 0.0982 0.1780 0.061 Uiso calc R 1 1 . .
    C C12 0.3560(5) 0.0843(3) 0.3330(4) 0.0570(11) Uani d . 1 1 . .
    H H12 0.2686 0.0449 0.3105 0.068 Uiso calc R 1 1 . .
    C C13 0.4765(5) 0.1115(3) 0.4443(3) 0.0535(10) Uani d . 1 1 . .
    H H13 0.4710 0.0921 0.4981 0.064 Uiso calc R 1 1 . .
    C C14 0.6058(4) 0.1680(3) 0.4749(3) 0.0428(9) Uani d . 1 1 . .
    H H14 0.6892 0.1852 0.5510 0.051 Uiso calc R 1 1 . .
    C C15 0.6164(5) 0.4323(3) 0.4662(4) 0.0604(11) Uani d . 1 1 . .
    H H15 0.5257 0.4733 0.4293 0.072 Uiso calc R 1 1 . .
    C C16 0.9880(5) 0.4261(3) 0.4058(4) 0.0535(10) Uani d . 1 1 . .
    H H16 1.0734 0.4703 0.4419 0.064 Uiso calc R 1 1 . .
loop_
    _atom_site_aniso_label
    _atom_site_aniso_U_11
    _atom_site_aniso_U_22
    _atom_site_aniso_U_33
    _atom_site_aniso_U_12
    _atom_site_aniso_U_13
    _atom_site_aniso_U_23
    Ni1 0.0332(3) 0.0470(3) 0.0287(3) -0.0006(2) 0.0199(2) -0.00075(19)
    N1 0.0397(17) 0.061(2) 0.0314(16) -0.0092(15) 0.0238(15) -0.0067(14)
    N2 0.0377(16) 0.0543(19) 0.0363(17) 0.0045(13) 0.0260(15) 0.0063(13)
    N3 0.0422(17) 0.055(2) 0.0331(16) 0.0040(15) 0.0263(15) 0.0067(14)
    N4 0.0350(16) 0.0485(18) 0.0303(15) -0.0008(13) 0.0206(14) -0.0040(12)
    O1 0.0598(17) 0.091(2) 0.0364(15) 0.0007(15) 0.0322(14) -0.0092(14)
    O2 0.0632(18) 0.082(2) 0.0373(15) -0.0115(15) 0.0347(14) 0.0029(13)
    O3 0.0552(17) 0.0595(18) 0.0588(18) 0.0075(13) 0.0361(15) -0.0041(14)
    O4 0.083(2) 0.104(3) 0.073(2) 0.022(2) 0.058(2) -0.0027(19)
    O5 0.0495(16) 0.0650(19) 0.0470(16) -0.0112(13) 0.0289(14) 0.0010(13)
    O6 0.0609(18) 0.074(2) 0.0571(19) -0.0065(16) 0.0386(16) 0.0083(16)
    C1 0.051(3) 0.095(3) 0.037(2) 0.004(2) 0.022(2) 0.012(2)
    C2 0.0305(19) 0.062(3) 0.033(2) -0.0076(18) 0.0172(17) 0.0042(17)
    C3 0.035(2) 0.055(2) 0.044(2) 0.0015(17) 0.0258(18) 0.0078(18)
    C4 0.052(3) 0.077(3) 0.058(3) 0.014(2) 0.034(2) 0.020(2)
    C5 0.071(3) 0.078(3) 0.091(4) 0.033(3) 0.059(3) 0.026(3)
    C6 0.080(3) 0.074(3) 0.083(4) 0.012(3) 0.066(3) 0.000(3)
    C7 0.055(2) 0.063(3) 0.050(2) 0.007(2) 0.039(2) 0.003(2)
    C8 0.056(3) 0.087(3) 0.032(2) -0.012(2) 0.024(2) -0.012(2)
    C9 0.0332(19) 0.052(2) 0.0245(17) 0.0053(17) 0.0151(16) -0.0010(15)
    C10 0.0371(19) 0.045(2) 0.0356(19) 0.0024(16) 0.0237(17) -0.0014(16)
    C11 0.045(2) 0.058(3) 0.039(2) -0.0116(18) 0.0237(18) -0.0149(18)
    C12 0.058(3) 0.057(3) 0.064(3) -0.019(2) 0.044(2) -0.012(2)
    C13 0.062(3) 0.057(3) 0.049(2) -0.011(2) 0.040(2) -0.0053(19)
    C14 0.042(2) 0.054(2) 0.0329(19) -0.0052(17) 0.0250(18) -0.0043(17)
    C15 0.052(3) 0.057(3) 0.077(3) -0.002(2) 0.045(3) -0.011(2)
    C16 0.042(2) 0.050(2) 0.062(3) 0.0012(18) 0.032(2) 0.008(2)
_geom_special_details
;
All e.s.d.'s (except the e.s.d. in the dihedral angle between two l.s. planes)
are estimated using the full covariance matrix. The cell e.s.d.'s are taken
into account individually in the estimation of e.s.d.'s in distances, angles
and torsion angles; correlations between e.s.d.'s in cell parameters are only
used when they are defined by crystal symmetry. An approximate (isotropic)
treatment of cell e.s.d.'s is used for estimating e.s.d.'s involving l.s.
planes.
;
loop_
    _geom_bond_atom_site_label_1
    _geom_bond_atom_site_label_2
    _geom_bond_site_symmetry_2
    _geom_bond_distance
    _geom_bond_publ_flag
    Ni1 O5 . 2.049(3) ?
    Ni1 O3 . 2.070(3) ?
    Ni1 N3 . 2.075(3) ?
    Ni1 N1 . 2.085(3) ?
    Ni1 N4 . 2.089(3) ?
    Ni1 N2 . 2.107(3) ?
    N1 C2 . 1.281(5) ?
    N1 O1 . 1.368(4) ?
    N2 C7 . 1.337(5) ?
    N2 C3 . 1.351(4) ?
    N3 C9 . 1.285(4) ?
    N3 O2 . 1.356(4) ?
    N4 C14 . 1.330(4) ?
    N4 C10 . 1.354(4) ?
    O1 H1 . 0.8200 ?
    O2 H2 . 0.8200 ?
    O3 C15 . 1.256(5) ?
    O4 C15 . 1.235(5) ?
    O5 C16 . 1.239(5) ?
    O6 C16 . 1.243(5) ?
    C1 C2 . 1.493(5) ?
    C1 H1A . 0.9600 ?
    C1 H1B . 0.9600 ?
    C1 H1C . 0.9600 ?
    C2 C3 . 1.478(5) ?
    C3 C4 . 1.394(5) ?
    C4 C5 . 1.379(7) ?
    C4 H4 . 0.9300 ?
    C5 C6 . 1.359(6) ?
    C5 H5 . 0.9300 ?
    C6 C7 . 1.382(5) ?
    C6 H6 . 0.9300 ?
    C7 H7 . 0.9300 ?
    C8 C9 . 1.494(5) ?
    C8 H8A . 0.9600 ?
    C8 H8B . 0.9600 ?
    C8 H8C . 0.9600 ?
    C9 C10 . 1.481(5) ?
    C10 C11 . 1.377(5) ?
    C11 C12 . 1.386(5) ?
    C11 H11 . 0.9300 ?
    C12 C13 . 1.367(5) ?
    C12 H12 . 0.9300 ?
    C13 C14 . 1.373(5) ?
    C13 H13 . 0.9300 ?
    C14 H14 . 0.9300 ?
    C15 H15 . 0.9300 ?
    C16 H16 . 0.9300 ?
loop_
    _geom_angle_atom_site_label_1
    _geom_angle_atom_site_label_2
    _geom_angle_atom_site_label_3
    _geom_angle_site_symmetry_1
    _geom_angle_site_symmetry_3
    _geom_angle
    _geom_angle_publ_flag
    O5 Ni1 O3 . . 90.17(12) ?
    O5 Ni1 N3 . . 102.57(11) ?
    O3 Ni1 N3 . . 87.81(11) ?
    O5 Ni1 N1 . . 88.09(11) ?
    O3 Ni1 N1 . . 103.18(12) ?
    N3 Ni1 N1 . . 164.78(12) ?
    O5 Ni1 N4 . . 177.98(11) ?
    O3 Ni1 N4 . . 87.92(11) ?
    N3 Ni1 N4 . . 76.72(11) ?
    N1 Ni1 N4 . . 92.98(11) ?
    O5 Ni1 N2 . . 88.99(12) ?
    O3 Ni1 N2 . . 178.97(12) ?
    N3 Ni1 N2 . . 92.95(11) ?
    N1 Ni1 N2 . . 76.20(11) ?
    N4 Ni1 N2 . . 92.93(12) ?
    C2 N1 O1 . . 114.6(3) ?
    C2 N1 Ni1 . . 119.3(3) ?
    O1 N1 Ni1 . . 126.0(2) ?
    C7 N2 C3 . . 118.3(3) ?
    C7 N2 Ni1 . . 126.9(3) ?
    C3 N2 Ni1 . . 114.7(2) ?
    C9 N3 O2 . . 114.8(3) ?
    C9 N3 Ni1 . . 118.6(2) ?
    O2 N3 Ni1 . . 126.4(2) ?
    C14 N4 C10 . . 118.2(3) ?
    C14 N4 Ni1 . . 126.6(2) ?
    C10 N4 Ni1 . . 115.2(2) ?
    N1 O1 H1 . . 109.5 ?
    N3 O2 H2 . . 109.5 ?
    C15 O3 Ni1 . . 132.6(3) ?
    C16 O5 Ni1 . . 133.9(3) ?
    C2 C1 H1A . . 109.5 ?
    C2 C1 H1B . . 109.5 ?
    H1A C1 H1B . . 109.5 ?
    C2 C1 H1C . . 109.5 ?
    H1A C1 H1C . . 109.5 ?
    H1B C1 H1C . . 109.5 ?
    N1 C2 C3 . . 113.9(3) ?
    N1 C2 C1 . . 124.6(4) ?
    C3 C2 C1 . . 121.4(4) ?
    N2 C3 C4 . . 121.5(4) ?
    N2 C3 C2 . . 115.8(3) ?
    C4 C3 C2 . . 122.7(4) ?
    C5 C4 C3 . . 119.0(4) ?
    C5 C4 H4 . . 120.5 ?
    C3 C4 H4 . . 120.5 ?
    C6 C5 C4 . . 119.2(4) ?
    C6 C5 H5 . . 120.4 ?
    C4 C5 H5 . . 120.4 ?
    C5 C6 C7 . . 119.5(4) ?
    C5 C6 H6 . . 120.2 ?
    C7 C6 H6 . . 120.2 ?
    N2 C7 C6 . . 122.4(4) ?
    N2 C7 H7 . . 118.8 ?
    C6 C7 H7 . . 118.8 ?
    C9 C8 H8A . . 109.5 ?
    C9 C8 H8B . . 109.5 ?
    H8A C8 H8B . . 109.5 ?
    C9 C8 H8C . . 109.5 ?
    H8A C8 H8C . . 109.5 ?
    H8B C8 H8C . . 109.5 ?
    N3 C9 C10 . . 114.5(3) ?
    N3 C9 C8 . . 122.8(3) ?
    C10 C9 C8 . . 122.7(3) ?
    N4 C10 C11 . . 121.8(3) ?
    N4 C10 C9 . . 114.8(3) ?
    C11 C10 C9 . . 123.3(3) ?
    C10 C11 C12 . . 118.7(3) ?
    C10 C11 H11 . . 120.6 ?
    C12 C11 H11 . . 120.6 ?
    C13 C12 C11 . . 119.6(4) ?
    C13 C12 H12 . . 120.2 ?
    C11 C12 H12 . . 120.2 ?
    C12 C13 C14 . . 118.6(4) ?
    C12 C13 H13 . . 120.7 ?
    C14 C13 H13 . . 120.7 ?
    N4 C14 C13 . . 123.2(3) ?
    N4 C14 H14 . . 118.4 ?
    C13 C14 H14 . . 118.4 ?
    O4 C15 O3 . . 127.8(4) ?
    O4 C15 H15 . . 116.1 ?
    O3 C15 H15 . . 116.1 ?
    O5 C16 O6 . . 128.1(4) ?
    O5 C16 H16 . . 115.9 ?
    O6 C16 H16 . . 115.9 ?
loop_
    _geom_torsion_atom_site_label_1
    _geom_torsion_atom_site_label_2
    _geom_torsion_atom_site_label_3
    _geom_torsion_atom_site_label_4
    _geom_torsion_site_symmetry_1
    _geom_torsion_site_symmetry_2
    _geom_torsion_site_symmetry_3
    _geom_torsion_site_symmetry_4
    _geom_torsion
    _geom_torsion_publ_flag
    O5 Ni1 N1 C2 . . . . -91.6(3) ?
    O3 Ni1 N1 C2 . . . . 178.7(3) ?
    N3 Ni1 N1 C2 . . . . 43.4(6) ?
    N4 Ni1 N1 C2 . . . . 90.2(3) ?
    N2 Ni1 N1 C2 . . . . -2.1(3) ?
    O5 Ni1 N1 O1 . . . . 92.8(3) ?
    O3 Ni1 N1 O1 . . . . 3.1(3) ?
    N3 Ni1 N1 O1 . . . . -132.2(4) ?
    N4 Ni1 N1 O1 . . . . -85.4(3) ?
    N2 Ni1 N1 O1 . . . . -177.7(3) ?
    O5 Ni1 N2 C7 . . . . -89.8(3) ?
    O3 Ni1 N2 C7 . . . . -125(6) ?
    N3 Ni1 N2 C7 . . . . 12.8(3) ?
    N1 Ni1 N2 C7 . . . . -178.0(3) ?
    N4 Ni1 N2 C7 . . . . 89.6(3) ?
    O5 Ni1 N2 C3 . . . . 87.6(3) ?
    O3 Ni1 N2 C3 . . . . 53(6) ?
    N3 Ni1 N2 C3 . . . . -169.9(2) ?
    N1 Ni1 N2 C3 . . . . -0.7(2) ?
    N4 Ni1 N2 C3 . . . . -93.0(3) ?
    O5 Ni1 N3 C9 . . . . 178.4(3) ?
    O3 Ni1 N3 C9 . . . . -91.9(3) ?
    N1 Ni1 N3 C9 . . . . 44.9(5) ?
    N4 Ni1 N3 C9 . . . . -3.5(3) ?
    N2 Ni1 N3 C9 . . . . 88.8(3) ?
    O5 Ni1 N3 O2 . . . . 2.9(3) ?
    O3 Ni1 N3 O2 . . . . 92.5(3) ?
    N1 Ni1 N3 O2 . . . . -130.7(4) ?
    N4 Ni1 N3 O2 . . . . -179.1(3) ?
    N2 Ni1 N3 O2 . . . . -86.8(3) ?
    O5 Ni1 N4 C14 . . . . -105(3) ?
    O3 Ni1 N4 C14 . . . . -86.4(3) ?
    N3 Ni1 N4 C14 . . . . -174.6(3) ?
    N1 Ni1 N4 C14 . . . . 16.7(3) ?
    N2 Ni1 N4 C14 . . . . 93.1(3) ?
    O5 Ni1 N4 C10 . . . . 72(3) ?
    O3 Ni1 N4 C10 . . . . 90.4(2) ?
    N3 Ni1 N4 C10 . . . . 2.2(2) ?
    N1 Ni1 N4 C10 . . . . -166.5(2) ?
    N2 Ni1 N4 C10 . . . . -90.2(2) ?
    O5 Ni1 O3 C15 . . . . -100.5(4) ?
    N3 Ni1 O3 C15 . . . . 156.9(4) ?
    N1 Ni1 O3 C15 . . . . -12.4(4) ?
    N4 Ni1 O3 C15 . . . . 80.1(4) ?
    N2 Ni1 O3 C15 . . . . -66(6) ?
    O3 Ni1 O5 C16 . . . . -87.8(4) ?
    N3 Ni1 O5 C16 . . . . 0.0(4) ?
    N1 Ni1 O5 C16 . . . . 169.0(4) ?
    N4 Ni1 O5 C16 . . . . -69(3) ?
    N2 Ni1 O5 C16 . . . . 92.8(4) ?
    O1 N1 C2 C3 . . . . -179.6(3) ?
    Ni1 N1 C2 C3 . . . . 4.3(4) ?
    O1 N1 C2 C1 . . . . 1.9(5) ?
    Ni1 N1 C2 C1 . . . . -174.1(3) ?
    C7 N2 C3 C4 . . . . 1.3(5) ?
    Ni1 N2 C3 C4 . . . . -176.2(3) ?
    C7 N2 C3 C2 . . . . -179.4(3) ?
    Ni1 N2 C3 C2 . . . . 3.0(4) ?
    N1 C2 C3 N2 . . . . -4.8(5) ?
    C1 C2 C3 N2 . . . . 173.7(3) ?
    N1 C2 C3 C4 . . . . 174.5(4) ?
    C1 C2 C3 C4 . . . . -7.0(6) ?
    N2 C3 C4 C5 . . . . -1.3(6) ?
    C2 C3 C4 C5 . . . . 179.4(4) ?
    C3 C4 C5 C6 . . . . 0.4(7) ?
    C4 C5 C6 C7 . . . . 0.5(7) ?
    C3 N2 C7 C6 . . . . -0.4(6) ?
    Ni1 N2 C7 C6 . . . . 176.8(3) ?
    C5 C6 C7 N2 . . . . -0.5(7) ?
    O2 N3 C9 C10 . . . . -179.8(3) ?
    Ni1 N3 C9 C10 . . . . 4.1(4) ?
    O2 N3 C9 C8 . . . . 0.3(5) ?
    Ni1 N3 C9 C8 . . . . -175.7(3) ?
    C14 N4 C10 C11 . . . . -0.8(5) ?
    Ni1 N4 C10 C11 . . . . -177.8(3) ?
    C14 N4 C10 C9 . . . . 176.2(3) ?
    Ni1 N4 C10 C9 . . . . -0.8(4) ?
    N3 C9 C10 N4 . . . . -2.1(5) ?
    C8 C9 C10 N4 . . . . 177.7(3) ?
    N3 C9 C10 C11 . . . . 174.8(3) ?
    C8 C9 C10 C11 . . . . -5.3(6) ?
    N4 C10 C11 C12 . . . . 0.9(6) ?
    C9 C10 C11 C12 . . . . -175.8(4) ?
    C10 C11 C12 C13 . . . . 0.3(6) ?
    C11 C12 C13 C14 . . . . -1.4(6) ?
    C10 N4 C14 C13 . . . . -0.5(5) ?
    Ni1 N4 C14 C13 . . . . 176.2(3) ?
    C12 C13 C14 N4 . . . . 1.6(6) ?
    Ni1 O3 C15 O4 . . . . 9.0(7) ?
    Ni1 O5 C16 O6 . . . . -5.8(7) ?
loop_
    _geom_hbond_atom_site_label_D
    _geom_hbond_atom_site_label_H
    _geom_hbond_atom_site_label_A
    _geom_hbond_site_symmetry_A
    _geom_hbond_distance_DH
    _geom_hbond_distance_HA
    _geom_hbond_distance_DA
    _geom_hbond_angle_DHA
    O1 H1 O4 . 0.82 1.69 2.508(4) 177.4
    O2 H2 O6 . 0.82 1.67 2.482(4) 168.7
data_global
_journal_date_recd_electronic     2011-11-18
_journal_date_accepted     2011-11-26
_journal_name_full     'Acta Crystallographica, Section E'
_journal_year     2012
_journal_volume     68
_journal_issue      1
_journal_page_first     m2
_journal_page_last     m2
_journal_paper_category     QM
_journal_paper_doi     10.1107/S1600536811050859
_journal_coeditor_code     VM2139
_publ_contact_author_name     'Dacheng Li'
_publ_contact_author_address
;
  College of Chemistry and Chemical Engineering
  Liaocheng University
  Shandong 252059
  People's Republic of China
;
_publ_contact_author_email     lidacheng62@163.com
_publ_contact_author_fax     '86 635 8230639'
_publ_contact_author_phone     '86 635 8230639'
_publ_section_title
;
Bis(formato-\k<i>O</i>)bis[1-(pyridin-2-yl)ethanone
oxime-\k^2^<i>N</i>,<i>N</i>']nickel(II)
;
loop_
    _publ_author_name
    _publ_author_address
    'Leilei Li'
;
  College of Chemistry and Chemical Engineering
  Liaocheng University
  Shandong 252059
  People's Republic of China
;
    'Xiumin Qiu'
;
  College of Chemistry and Chemical Engineering
  Liaocheng University
  Shandong 252059
  People's Republic of China
;
    'Dacheng Li'
;
  College of Chemistry and Chemical Engineering
  Liaocheng University
  Shandong 252059
   People's Republic of China
;
