# Supplementary material for: Bis(formato-κO)bis­[1-(pyridin-2-yl)ethanone oxime-κ2 N,N′]nickel(II)
Source: Acta Crystallogr Sect E Struct Rep Online. 2011 Dec 3;68(Pt 1):m2. doi: 10.1107/S1600536811050859 (PMC3254275; doi:10.1107/S1600536811050859)
Supplement: Supplementary file 2 [file e-68-000m2-Isup2.hkl]

# 
# h,k,l, Fc-squared, Fo-squared, sigma(Fo-squared) and status flag 
# 
data_I
_shelx_title ' 100903a in P21/c' 
_shelx_refln_list_code          4 
_shelx_F_calc_maximum      285.13 
_exptl_crystal_F_000       872.00 
_reflns_d_resolution_high  0.8402 
 
loop_ 
 _symmetry_equiv_pos_as_xyz 
 'x, y, z' 
 '-x, y+1/2, -z+1/2' 
 '-x, -y, -z' 
 'x, -y-1/2, z-1/2' 
 
_cell_length_a    10.5000 
_cell_length_b    14.6109 
_cell_length_c    15.7391 
_cell_angle_alpha  90.000 
_cell_angle_beta  131.850 
_cell_angle_gamma  90.000 
 
_shelx_F_squared_multiplier     1.000 
 
loop_ 
 _refln_index_h 
 _refln_index_k 
 _refln_index_l 
 _refln_F_squared_calc 
 _refln_F_squared_meas 
 _refln_F_squared_sigma 
 _refln_observed_status 
   1   0   0     3084.29     3045.79    209.04 o 
   2   0   0     1997.19     2002.36    166.82 o 
   3   0   0     3412.34     3478.50    303.84 o 
   4   0   0       19.84       16.87      9.34 o 
   5   0   0     5679.64     5630.02    175.94 o 
   6   0   0      726.98      800.87     75.87 o 
   7   0   0     5198.51     5728.68    535.48 o 
   8   0   0       89.60       91.49     23.37 o 
   9   0   0       48.66       55.67     26.88 o 
   1   1   0    17382.05    22504.63    659.26 o 
   2   1   0       61.03       53.94      4.96 o 
   3   1   0      314.26      298.95      8.18 o 
   4   1   0       37.94       22.68      6.24 o 
   5   1   0       25.04       29.55     11.39 o 
   6   1   0     5069.77     5546.54    292.61 o 
   7   1   0      938.82      965.40     64.74 o 
   8   1   0        3.54       -6.25     12.62 o 
   9   1   0        2.86        1.70     17.30 o 
   0   2   0    42045.80    60372.04    441.41 o 
   1   2   0      164.39      147.61      5.39 o 
   2   2   0       68.15       80.25     10.40 o 
   3   2   0      764.36      725.40     26.97 o 
   4   2   0      113.96      113.01      8.14 o 
   5   2   0     3100.12     3372.70     89.49 o 
   6   2   0      205.19      198.69     15.84 o 
   7   2   0     1550.96     1302.35     96.74 o 
   8   2   0      241.35      282.56     25.20 o 
   9   2   0       39.80       19.93     24.76 o 
   1   3   0     8211.41     9569.56    355.87 o 
   2   3   0      443.28      360.39      9.57 o 
   3   3   0     1338.45     1202.41     53.12 o 
   4   3   0     4123.67     4361.80    123.02 o 
   5   3   0        0.35       -7.11      7.74 o 
   6   3   0     1606.27     1816.28     39.51 o 
   7   3   0      333.96      312.68     21.32 o 
   8   3   0      334.88      358.27     47.49 o 
   9   3   0       35.44       24.66     21.37 o 
   0   4   0     4864.64     5908.63     69.65 o 
   1   4   0        0.77       -2.41      3.85 o 
   2   4   0     2263.60     2328.95     59.83 o 
   3   4   0     2661.47     2551.38    122.32 o 
   4   4   0      152.24      154.85     11.45 o 
   5   4   0      628.87      575.42     18.06 o 
   6   4   0        3.34       -1.45     11.53 o 
   7   4   0       64.93       23.11     20.83 o 
   8   4   0      140.95      158.89     30.10 o 
   9   4   0        0.51       15.96     30.41 o 
   1   5   0      442.83      456.71     17.95 o 
   2   5   0       24.12       24.31      6.16 o 
   3   5   0       64.78       59.02      8.78 o 
   4   5   0      285.56      241.39     11.74 o 
   5   5   0       29.74       32.85      9.30 o 
   6   5   0        6.63      -10.67     15.42 o 
   7   5   0        4.10        2.05     19.47 o 
   8   5   0       79.80       66.02     28.05 o 
   0   6   0     1674.88     2152.78     52.46 o 
   1   6   0        0.16       -5.85      5.24 o 
   2   6   0      369.73      520.60     27.62 o 
   3   6   0      361.20      358.78     13.29 o 
   4   6   0       32.67       28.49      9.27 o 
   5   6   0        1.46       -4.30     10.31 o 
   6   6   0       32.19       24.69     18.61 o 
   7   6   0        6.60      -17.27     22.25 o 
   8   6   0       15.80      -25.16     20.57 o 
   1   7   0      276.75      265.73     31.86 o 
   2   7   0      259.11      316.97     23.52 o 
   3   7   0       29.84       23.85      6.96 o 
   4   7   0      231.34      215.71     12.21 o 
   5   7   0        0.42        8.37     23.07 o 
   6   7   0      143.82      138.95     25.55 o 
   7   7   0        2.81      -10.00     17.14 o 
   8   7   0        2.61        1.34     22.59 o 
   1   8   0      142.14      137.76     16.84 o 
   2   8   0      372.52      304.46     14.20 o 
   3   8   0      143.11      153.87     10.49 o 
   4   8   0        8.25        7.54      8.07 o 
   5   8   0      447.11      485.10     31.84 o 
   6   8   0        2.00      -24.08     16.05 o 
   7   8   0      249.54      329.82     35.78 o 
   8   8   0       35.11       42.68     28.68 o 
   1   9   0     2290.30     2073.91    170.98 o 
   2   9   0       40.26       26.40     10.05 o 
   3   9   0       45.28       38.07      9.83 o 
   4   9   0      131.70      113.77     20.69 o 
   5   9   0       10.82       16.67     16.12 o 
   6   9   0      310.76      358.17     43.87 o 
   7   9   0       80.35       78.47     25.21 o 
   0  10   0     6949.28     7784.83    145.74 o 
   1  10   0        1.21       -9.04      6.69 o 
   2  10   0      564.38      618.33     33.12 o 
   3  10   0      155.38      172.35     16.30 o 
   4  10   0        0.55       -0.55     15.70 o 
   5  10   0      509.40      596.80     35.53 o 
   6  10   0       95.92      104.25     24.62 o 
   7  10   0      517.71      558.80     79.03 o 
   1  11   0     1223.69     1425.15     28.31 o 
   2  11   0      531.69      555.23     63.02 o 
   3  11   0      345.27      365.89     20.79 o 
   4  11   0      475.60      509.54     85.37 o 
   5  11   0        0.06      -10.94     25.67 o 
   6  11   0      440.97      522.57     36.13 o 
   7  11   0      121.01      128.12     25.90 o 
   0  12   0      489.53      422.79     66.82 o 
   1  12   0       19.78        0.02      9.66 o 
   2  12   0      580.94      630.23     94.18 o 
   3  12   0      579.05      547.46     68.41 o 
   4  12   0      108.01      141.60     24.43 o 
   5  12   0      591.46      658.28     39.35 o 
   6  12   0       44.40       57.43     20.87 o 
   1  13   0      625.08      570.44    104.02 o 
   2  13   0      183.08      135.56     19.33 o 
   3  13   0      277.95      320.12     44.21 o 
   4  13   0      582.05      668.18     37.59 o 
   5  13   0        0.32       -5.02     16.30 o 
   6  13   0      145.60      155.88     39.12 o 
   0  14   0      306.92      408.62     44.55 o 
   1  14   0      149.23      169.34     24.76 o 
   2  14   0      229.17      225.31     22.44 o 
   3  14   0      132.64      198.81     25.60 o 
   4  14   0       18.33        9.53     21.40 o 
   5  14   0      139.15      178.04     27.07 o 
   1  15   0      206.26      163.95     28.95 o 
   2  15   0       30.48       21.26     22.84 o 
   3  15   0       92.29      110.86     21.61 o 
   4  15   0      243.13      280.74     56.19 o 
   0  16   0       78.63       68.97     29.85 o 
   1  16   0        4.15       13.79     26.23 o 
   2  16   0       44.55       23.29     18.09 o 
   3  16   0       76.72      119.63     26.91 o 
   1  17   0        7.60       13.51     16.27 o 
  -9   1   1       43.30       28.66     17.58 o 
  -8   1   1       79.25       87.00     14.55 o 
  -7   1   1        0.43        2.05      9.40 o 
  -6   1   1      376.79      376.94     13.89 o 
  -5   1   1        6.42        1.89      5.67 o 
  -4   1   1      151.20      151.07     11.38 o 
  -3   1   1     5817.89     6934.35    269.46 o 
  -2   1   1     3529.45     3433.02    175.34 o 
  -1   1   1     1530.72     1649.90     99.08 o 
   0   1   1      343.92      380.40     30.92 o 
   1   1   1      605.68      546.91     17.26 o 
   2   1   1      798.18      778.16     25.16 o 
   3   1   1       19.06       13.36      5.85 o 
   4   1   1        8.05       12.89      6.87 o 
   5   1   1      961.59     1030.74     40.45 o 
   6   1   1       25.40       29.15     12.45 o 
   7   1   1       53.71       47.06     14.90 o 
   8   1   1       25.10        6.40     13.05 o 
  -9   2   1      415.55      369.23     41.38 o 
  -8   2   1      104.76       94.52     14.71 o 
  -7   2   1      562.36      592.54     22.33 o 
  -6   2   1      695.92      766.46     41.48 o 
  -5   2   1       48.48       33.20      6.55 o 
  -4   2   1      185.82      189.72      9.19 o 
  -3   2   1      268.47      295.66     12.52 o 
  -2   2   1    17029.42    17729.42   1008.19 o 
  -1   2   1     2918.69     3550.00    139.74 o 
   0   2   1       90.30       93.59      4.91 o 
   1   2   1    25593.06    27695.34   2289.58 o 
   2   2   1       74.01       63.28      6.53 o 
   3   2   1      729.65      768.52     52.26 o 
   4   2   1      303.49      278.56     15.49 o 
   5   2   1      539.70      555.72     40.08 o 
   6   2   1      208.78      195.52     19.32 o 
   7   2   1       76.89       59.12     13.56 o 
   8   2   1      651.34      668.84     33.39 o 
  -9   3   1       58.53       51.18     27.36 o 
  -8   3   1      753.97      895.16     64.79 o 
  -7   3   1      173.45      148.99     17.50 o 
  -6   3   1      433.79      494.94     16.76 o 
  -5   3   1      132.85      113.84      8.95 o 
  -4   3   1        1.17       -8.99      5.99 o 
  -3   3   1     8097.03     8859.72    342.42 o 
  -2   3   1    23655.06    24632.83    779.01 o 
  -1   3   1     2095.90     2364.31    214.40 o 
   0   3   1      142.23      149.99      8.26 o 
   1   3   1       43.13       44.63      5.84 o 
   2   3   1      160.35      135.54      7.68 o 
   3   3   1      320.55      275.25     11.00 o 
   4   3   1     1747.59     1995.51     90.38 o 
   5   3   1     3304.32     3578.87    279.90 o 
   6   3   1       87.74       82.03     25.20 o 
   7   3   1      112.65      114.55     18.37 o 
   8   3   1       33.79       27.27     19.34 o 
  -9   4   1      774.62      961.07     51.01 o 
  -8   4   1       23.23       33.45     25.17 o 
  -7   4   1      838.66      886.39    116.12 o 
  -6   4   1       19.50       22.02     14.14 o 
  -5   4   1       13.94        1.67      7.48 o 
  -4   4   1      664.83      628.57     43.49 o 
  -3   4   1     3874.30     4015.90    200.80 o 
  -2   4   1    42734.71    42042.41   1040.77 o 
  -1   4   1     1035.70     1238.25     92.89 o 
   0   4   1        6.75        6.17      7.08 o 
   1   4   1     2022.06     2286.64     71.77 o 
   2   4   1       52.68       43.00      6.44 o 
   3   4   1     3543.98     3910.03    162.28 o 
   4   4   1     3504.49     3842.21    155.07 o 
   5   4   1      467.97      551.09     33.58 o 
   6   4   1      100.65      113.58     16.23 o 
   7   4   1       24.70       16.71     15.63 o 
   8   4   1      838.46      982.83     53.52 o 
  -9   5   1        0.19      -24.34     25.95 o 
  -8   5   1      698.91      648.16     38.92 o 
  -7   5   1      436.76      398.26     29.00 o 
  -6   5   1       84.78       84.90     13.87 o 
  -5   5   1      536.53      608.64     19.78 o 
  -4   5   1       92.22       71.40      8.44 o 
  -3   5   1    33572.41    39983.50    781.91 o 
  -2   5   1     6823.98     7012.86    527.32 o 
  -1   5   1       66.64       39.03      7.54 o 
   0   5   1      455.31      432.58     19.41 o 
   1   5   1       69.50       67.60      6.37 o 
   2   5   1     2250.00     2178.48    139.40 o 
   3   5   1     1364.26     1356.73     24.58 o 
   4   5   1     4243.84     4908.27    103.27 o 
   5   5   1     1768.89     1678.96     59.34 o 
   6   5   1        7.46       -7.71     15.61 o 
   7   5   1      595.08      642.04     38.30 o 
   8   5   1      192.49      233.10     32.78 o 
  -9   6   1      744.55      913.45    146.99 o 
  -8   6   1        9.82        5.75     24.54 o 
  -7   6   1      839.57      957.09     44.16 o 
  -6   6   1      438.13      491.87     31.08 o 
  -5   6   1      116.37      108.57     10.50 o 
  -4   6   1     1237.36     1122.86     21.02 o 
  -3   6   1     1720.38     1721.15     80.00 o 
  -2   6   1    13463.77    16803.57    643.42 o 
  -1   6   1     2328.10     2439.95    155.00 o 
   0   6   1      928.74      853.15     24.99 o 
   1   6   1     3184.22     3357.40    139.16 o 
   2   6   1      415.24      377.26     21.61 o 
   3   6   1     2701.16     2703.25    127.59 o 
   4   6   1     2574.30     2621.96     76.29 o 
   5   6   1      513.10      467.29     22.91 o 
   6   6   1      821.88      917.27     74.06 o 
   7   6   1       12.61       17.30     19.39 o 
   8   6   1      396.50      392.22     64.45 o 
  -8   7   1      383.12      514.50     90.68 o 
  -7   7   1      243.38      214.59     24.64 o 
  -6   7   1      685.66      746.06     79.26 o 
  -5   7   1      523.41      538.16     29.32 o 
  -4   7   1       58.18       69.76      9.69 o 
  -3   7   1      502.93      510.54     66.91 o 
  -2   7   1      557.08      577.12     41.48 o 
  -1   7   1     2615.86     2745.08    258.92 o 
   0   7   1     6614.08     7041.02    530.48 o 
   1   7   1      252.19      261.06     19.70 o 
   2   7   1     1556.89     1531.92     44.78 o 
   3   7   1      547.82      457.44     23.01 o 
   4   7   1      536.68      562.33     22.48 o 
   5   7   1     1687.29     1796.27     53.59 o 
   6   7   1       12.56        4.36     20.42 o 
   7   7   1      175.91      250.84     32.55 o 
   8   7   1       35.92       28.95     39.12 o 
  -8   8   1        5.71        1.16     20.74 o 
  -7   8   1      750.89      786.19     41.46 o 
  -6   8   1     1143.80     1191.97     52.80 o 
  -5   8   1       58.76       60.88     12.59 o 
  -4   8   1      390.62      422.82     19.66 o 
  -3   8   1        9.20       -1.77      7.96 o 
  -2   8   1     1097.12     1309.02    127.54 o 
  -1   8   1     2451.86     2560.24    138.85 o 
   0   8   1     1067.83      968.66     41.76 o 
   1   8   1     8438.04     9580.15    278.59 o 
   2   8   1       28.30       22.44      7.18 o 
   3   8   1      305.08      256.57     12.68 o 
   4   8   1      262.20      309.03     18.13 o 
   5   8   1      315.86      285.70     57.10 o 
   6   8   1      797.40      885.18     69.31 o 
   7   8   1       58.02       61.87     24.55 o 
  -8   9   1      196.24      236.97     32.22 o 
  -7   9   1      223.06      188.80     27.70 o 
  -6   9   1      383.75      429.55     40.14 o 
  -5   9   1      327.15      367.62     29.74 o 
  -4   9   1        0.41        4.81     11.74 o 
  -3   9   1      123.11      114.99     25.50 o 
  -2   9   1      288.34      239.26     18.87 o 
  -1   9   1     2953.89     3123.59     96.74 o 
   0   9   1     3714.79     4406.69    196.03 o 
   1   9   1        1.33        3.20     11.31 o 
   2   9   1      176.14      160.88     14.49 o 
   3   9   1       37.09       43.34     11.79 o 
   4   9   1      117.52      123.52     19.12 o 
   5   9   1     1018.45     1098.50     90.57 o 
   6   9   1       39.39       39.38     20.44 o 
   7   9   1      232.37      340.60     38.06 o 
  -8  10   1        5.60       -0.29     26.51 o 
  -7  10   1      250.86      287.50     74.96 o 
  -6  10   1      246.39      283.64     29.52 o 
  -5  10   1        0.30      -13.12     28.27 o 
  -4  10   1      402.62      465.76     22.36 o 
  -3  10   1       10.76       12.24     14.61 o 
  -2  10   1      152.11      160.50     14.33 o 
  -1  10   1      390.80      379.59     28.61 o 
   0  10   1       42.18       19.87     10.38 o 
   1  10   1      119.92      101.57     14.45 o 
   2  10   1        1.22       -8.59      7.18 o 
   3  10   1       37.48       32.04     13.25 o 
   4  10   1      257.77      242.05     24.55 o 
   5  10   1       66.18       75.56     19.23 o 
   6  10   1      159.67      156.68     32.22 o 
   7  10   1       24.93       31.24     23.80 o 
  -7  11   1       30.10       14.71     29.51 o 
  -6  11   1       38.16       68.75     27.59 o 
  -5  11   1       34.28       47.12     19.19 o 
  -4  11   1       33.50       20.47     11.72 o 
  -3  11   1      295.03      297.34     23.74 o 
  -2  11   1        7.13      -14.83     21.88 o 
  -1  11   1       23.91        9.80      9.06 o 
   0  11   1      296.28      345.23     23.74 o 
   1  11   1        0.18       -7.44      8.40 o 
   2  11   1        1.63      -12.80      9.47 o 
   3  11   1       15.23       24.80     16.62 o 
   4  11   1      136.78      140.20     22.55 o 
   5  11   1       71.48       86.22     20.05 o 
   6  11   1        4.03       -1.75     20.99 o 
  -7  12   1        3.95       -7.17     20.80 o 
  -6  12   1       33.78       21.78     20.73 o 
  -5  12   1        0.05       -1.09     15.13 o 
  -4  12   1       13.85        0.29     14.45 o 
  -3  12   1        5.38       11.53     13.57 o 
  -2  12   1       24.78       21.59     11.15 o 
  -1  12   1      128.00      125.70     10.24 o 
   0  12   1        1.54       -9.42     11.82 o 
   1  12   1        0.00        2.68      9.58 o 
   2  12   1        4.18       -6.91     10.79 o 
   3  12   1       47.67       41.22     20.05 o 
   4  12   1       11.55       34.31     27.70 o 
   5  12   1        6.62       14.29     20.79 o 
   6  12   1       12.96       25.80     20.26 o 
  -6  13   1       10.22        5.26     22.39 o 
  -5  13   1       27.84       46.64     23.28 o 
  -4  13   1       14.74        6.29     16.65 o 
  -3  13   1       72.50       47.16     16.06 o 
  -2  13   1       72.69       59.06     17.11 o 
  -1  13   1       52.81       39.47     13.25 o 
   0  13   1        4.10        3.55      8.86 o 
   1  13   1       13.28       15.36     14.55 o 
   2  13   1       19.55       25.74     15.14 o 
   3  13   1        1.51       -7.53     14.64 o 
   4  13   1        0.61      -21.01     14.45 o 
   5  13   1        2.31        0.34     20.51 o 
  -5  14   1        0.21        8.97     17.25 o 
  -4  14   1      446.45      443.25     43.64 o 
  -3  14   1       31.07       18.78     17.53 o 
  -2  14   1       78.63       86.51     20.23 o 
  -1  14   1        9.32       -6.12      9.73 o 
   0  14   1        1.64       -2.40     14.94 o 
   1  14   1       39.07       41.83     15.60 o 
   2  14   1        9.18       19.63     14.19 o 
   3  14   1      207.38      246.15     28.03 o 
   4  14   1       40.47       37.26     18.02 o 
   5  14   1        2.68        1.04     20.70 o 
  -5  15   1      127.62      182.55     39.46 o 
  -4  15   1        2.30       15.43     21.47 o 
  -3  15   1      293.38      352.31     39.57 o 
  -2  15   1        3.91       12.19     15.10 o 
  -1  15   1       14.22       24.18     13.64 o 
   0  15   1      182.23      247.60     26.45 o 
   1  15   1        5.16       16.06     18.09 o 
   2  15   1      228.61      218.45     24.14 o 
   3  15   1       48.91       51.67     21.46 o 
   4  15   1       59.30       67.78     22.85 o 
  -4  16   1      235.44      235.32     35.62 o 
  -3  16   1        0.68       -3.62     17.64 o 
  -2  16   1       46.96       45.61     15.78 o 
  -1  16   1       57.00       61.06     30.53 o 
   0  16   1       34.73       44.09     19.85 o 
   2  16   1       47.00       47.69     16.24 o 
   3  16   1      178.45      188.48     25.66 o 
  -1  17   1       11.78       23.31     20.22 o 
   0  17   1       86.59      120.58     25.21 o 
   1  17   1       13.33       17.64     21.03 o 
 -10   0   2      182.76      225.00     48.17 o 
  -9   0   2      264.30      300.48     29.34 o 
  -8   0   2     1285.03     1367.66     64.70 o 
  -7   0   2       49.92       28.97     13.04 o 
  -6   0   2     3858.55     4466.01    104.12 o 
  -5   0   2     7147.84     7349.40    315.46 o 
  -4   0   2      513.36      474.00     16.16 o 
  -3   0   2       81.11      143.18     11.84 o 
  -2   0   2      413.51      427.83     31.08 o 
  -1   0   2    33771.29    32938.44    788.75 o 
   0   0   2     9751.93    10309.92    395.04 o 
   1   0   2     2042.13     2038.27    208.16 o 
   2   0   2     2857.75     3063.94     46.47 o 
   3   0   2      164.37      169.67     28.61 o 
   4   0   2     5356.33     6101.84    269.10 o 
   5   0   2     2784.72     2566.36    101.19 o 
   6   0   2     1977.61     1890.42    321.33 o 
   7   0   2        5.83        8.38     17.46 o 
   8   0   2       27.58       26.81     37.76 o 
 -10   1   2      104.36      172.77     46.13 o 
  -9   1   2      408.54      497.52     28.43 o 
  -8   1   2       47.78       47.69     10.76 o 
  -7   1   2     1757.18     2002.64     29.60 o 
  -6   1   2      762.47      687.52     43.59 o 
  -5   1   2     3658.41     3504.39    181.51 o 
  -4   1   2     2885.06     2784.81    124.64 o 
  -3   1   2       48.47       42.37      4.47 o 
  -2   1   2     6140.21     7018.46    187.68 o 
  -1   1   2     8343.19     8705.46    489.20 o 
   0   1   2     4089.68     4086.00    186.01 o 
   1   1   2     3600.95     4048.58    138.66 o 
   2   1   2       76.89       66.82      6.01 o 
   3   1   2     5014.23     5331.08    186.40 o 
   4   1   2      965.97      896.90     49.27 o 
   5   1   2     2158.00     1898.00    149.33 o 
   6   1   2     2506.65     2345.05    115.28 o 
   7   1   2        3.92        4.85     12.06 o 
   8   1   2        5.61        1.35     18.31 o 
 -10   2   2       13.60       44.57     38.78 o 
  -9   2   2      170.67      238.21     28.46 o 
  -8   2   2      889.35     1057.53     32.62 o 
  -7   2   2       47.26       27.19      8.19 o 
  -6   2   2      224.95      192.02     10.03 o 
  -5   2   2     1548.66     1674.40     49.40 o 
  -4   2   2     1441.53     1505.65     36.86 o 
  -3   2   2     1246.93     1300.63     52.67 o 
  -2   2   2     1266.76     1197.62    137.79 o 
  -1   2   2    13681.47    15900.21    489.25 o 
   0   2   2      579.16      528.68     14.45 o 
   1   2   2      186.85      163.09      8.85 o 
   2   2   2     2071.66     2268.05    169.69 o 
   3   2   2      171.60      182.70      9.83 o 
   4   2   2     1248.53     1208.04     73.11 o 
   5   2   2     1228.73     1358.18     58.36 o 
   6   2   2      625.25      689.83     42.02 o 
   7   2   2        5.39        8.67     15.12 o 
   8   2   2        9.11       -1.45     19.51 o 
 -10   3   2      113.20       63.77     31.43 o 
  -9   3   2      816.92      880.80    124.71 o 
  -8   3   2       17.79       34.72     22.36 o 
  -7   3   2      157.63      168.36     12.71 o 
  -6   3   2        5.00       -6.22      7.78 o 
  -5   3   2       78.39       90.68     12.12 o 
  -4   3   2     7169.15     8313.80    149.27 o 
  -3   3   2     2809.26     3061.29    122.44 o 
  -2   3   2    81301.05    85524.77   1469.85 o 
  -1   3   2     1356.26     1250.59    164.15 o 
   0   3   2     3329.95     3105.21    303.05 o 
   1   3   2      241.35      240.61      9.30 o 
   2   3   2       60.96       52.25      8.75 o 
   3   3   2     7407.71     8036.64    362.56 o 
   4   3   2      470.47      462.49     55.69 o 
   5   3   2     1671.71     1462.79     68.58 o 
   6   3   2       54.25       41.56     14.27 o 
   7   3   2        0.57        2.15     15.58 o 
   8   3   2      321.65      375.85     39.89 o 
  -9   4   2       57.00       49.35     29.40 o 
  -8   4   2      424.59      473.89     32.14 o 
  -7   4   2       48.44       48.82     12.24 o 
  -6   4   2        5.17        6.05      7.77 o 
  -5   4   2        7.02       21.17      7.95 o 
  -4   4   2     2203.43     2449.70    104.93 o 
  -3   4   2     4822.08     5355.00    142.59 o 
  -2   4   2     5067.94     6211.48    477.14 o 
  -1   4   2      846.01      803.36     32.80 o 
   0   4   2      115.37       99.32      6.69 o 
   1   4   2        1.38       -4.10      6.08 o 
   2   4   2     1890.13     2008.80     60.32 o 
   3   4   2       22.69       16.08      7.47 o 
   4   4   2      551.02      678.90     42.49 o 
   5   4   2      502.82      535.66     45.90 o 
   6   4   2        0.38      -21.91     15.01 o 
   7   4   2       42.57       20.35     16.01 o 
   8   4   2        0.03       -4.85     29.85 o 
  -9   5   2      150.64      171.61     31.41 o 
  -8   5   2        0.10        1.76     18.27 o 
  -7   5   2       79.47       67.71     19.70 o 
  -6   5   2       10.29       -0.77      8.76 o 
  -5   5   2        0.66       -9.89      6.88 o 
  -4   5   2      653.27      697.95     24.15 o 
  -3   5   2       95.50      102.90      7.48 o 
  -2   5   2      255.22      228.95     27.70 o 
  -1   5   2      122.60      130.87     10.62 o 
   0   5   2      134.40       98.92      8.40 o 
   1   5   2       16.56        8.73      4.98 o 
   2   5   2       92.87       90.63     13.35 o 
   3   5   2      300.00      295.39     12.30 o 
   4   5   2      267.80      281.41     28.75 o 
   5   5   2       45.72       54.81     15.09 o 
   6   5   2       39.28       26.04     12.89 o 
   7   5   2       10.81       -7.46     18.87 o 
  -9   6   2        1.38       -1.02     22.44 o 
  -8   6   2       40.20       20.35     33.92 o 
  -7   6   2        0.16      -13.09     14.15 o 
  -6   6   2      463.32      433.72     28.68 o 
  -5   6   2      130.15      154.35     11.69 o 
  -4   6   2      160.27      128.43     12.88 o 
  -3   6   2      609.93      795.16     83.77 o 
  -2   6   2        1.61        2.83      8.49 o 
  -1   6   2        0.38       -4.37      5.20 o 
   0   6   2      252.65      226.68     18.09 o 
   1   6   2       48.85       41.97      9.86 o 
   2   6   2       64.83       50.75      7.93 o 
   3   6   2       19.79        7.94     12.47 o 
   4   6   2      610.47      587.92     24.85 o 
   5   6   2       19.12       14.32     14.80 o 
   6   6   2       53.27       35.83     20.82 o 
   7   6   2        4.71       -0.15     21.46 o 
  -9   7   2        9.51       27.50     46.81 o 
  -8   7   2        2.14      -13.60     18.74 o 
  -7   7   2       14.14      -20.52     22.05 o 
  -6   7   2       21.42       14.76     12.13 o 
  -5   7   2       97.09       76.73     13.32 o 
  -4   7   2     2658.46     2914.94    117.83 o 
  -3   7   2      494.53      457.74     17.13 o 
  -2   7   2     1148.73     1251.51     48.21 o 
  -1   7   2        0.84       -5.60     11.15 o 
   0   7   2      160.81      163.83     26.12 o 
   1   7   2       28.92       23.51      6.61 o 
   2   7   2       24.82       16.59      7.77 o 
   3   7   2      564.55      592.35     79.07 o 
   4   7   2       11.69        6.10     12.22 o 
   5   7   2      303.42      320.48     22.89 o 
   6   7   2        9.70       -5.59     19.08 o 
   7   7   2        0.29      -17.32     18.28 o 
  -9   8   2       38.41       43.54     27.71 o 
  -8   8   2       35.54       21.59     22.27 o 
  -7   8   2       43.00       23.13     16.71 o 
  -6   8   2       36.16       20.13     14.71 o 
  -5   8   2     1039.45     1020.92     45.82 o 
  -4   8   2     1503.62     1680.25     41.71 o 
  -3   8   2        2.69       -6.41      6.72 o 
  -2   8   2      307.29      317.55     31.89 o 
  -1   8   2      175.94      161.33     11.93 o 
   0   8   2      412.48      349.89     53.93 o 
   1   8   2      289.02      284.92     12.32 o 
   2   8   2     1289.96     1355.55     75.10 o 
   3   8   2        0.29       -3.69     11.62 o 
   4   8   2      169.98      178.04     17.14 o 
   5   8   2      302.72      330.36     28.76 o 
   6   8   2      167.07      173.22     28.34 o 
   7   8   2       13.34       -5.43     22.71 o 
  -8   9   2        1.40       -0.06     18.98 o 
  -7   9   2      445.98      461.26     36.28 o 
  -6   9   2      155.59      116.60     19.74 o 
  -5   9   2      598.49      640.38     30.43 o 
  -4   9   2      312.78      323.87     22.38 o 
  -3   9   2        5.06        6.36      7.01 o 
  -2   9   2      191.63      197.89      8.49 o 
  -1   9   2      499.32      483.37     18.55 o 
   0   9   2     1059.55      957.69     76.21 o 
   1   9   2     1286.16     1270.81     46.09 o 
   2   9   2       47.48       37.25      8.54 o 
   3   9   2      606.86      660.95     25.65 o 
   4   9   2      325.26      361.97     28.27 o 
   5   9   2      246.06      260.44     46.36 o 
   6   9   2      335.89      326.81     31.99 o 
   7   9   2        2.10      -13.96     23.29 o 
  -8  10   2      155.49      162.73     31.88 o 
  -7  10   2       13.73       16.34     18.86 o 
  -6  10   2      909.16      876.90     45.23 o 
  -5  10   2      347.23      370.37     21.67 o 
  -4  10   2      108.99      153.93     20.52 o 
  -3  10   2      695.20      582.67     21.92 o 
  -2  10   2       36.65       37.13      6.53 o 
  -1  10   2     1663.27     1771.68     96.22 o 
   0  10   2      341.47      315.89     47.60 o 
   1  10   2      652.69      658.00     20.87 o 
   2  10   2      507.79      512.77     28.49 o 
   3  10   2       24.21       15.29     10.51 o 
   4  10   2      831.45      905.78     42.56 o 
   5  10   2      259.68      300.06     31.55 o 
   6  10   2      132.53      137.73     25.58 o 
  -8  11   2        0.14       -0.26     20.07 o 
  -7  11   2      308.38      376.87     56.65 o 
  -6  11   2      223.79      190.72     23.23 o 
  -5  11   2      274.91      283.94     27.50 o 
  -4  11   2      243.77      269.28     23.57 o 
  -3  11   2       71.74       67.90     11.92 o 
  -2  11   2     2997.80     3306.85    219.20 o 
  -1  11   2      772.24      832.97     67.82 o 
   0  11   2      639.28      544.13     25.04 o 
   1  11   2      656.61      648.15     23.83 o 
   2  11   2        1.04       -0.22     12.11 o 
   3  11   2      613.09      707.63     72.70 o 
   4  11   2       30.97       11.17     15.76 o 
   5  11   2      269.56      244.95     33.02 o 
   6  11   2      302.58      358.71     53.82 o 
  -7  12   2        5.75        0.73     18.88 o 
  -6  12   2      668.12      696.32     39.90 o 
  -5  12   2      202.70      199.62     22.87 o 
  -4  12   2       19.57        0.44     13.72 o 
  -3  12   2     1072.98     1223.91     44.65 o 
  -2  12   2       91.02       87.92     12.38 o 
  -1  12   2     1448.63     1656.84    119.74 o 
   0  12   2      409.92      416.93     45.23 o 
   1  12   2      199.68      213.02     15.03 o 
   2  12   2      364.35      406.55     26.79 o 
   3  12   2      102.96      106.22     18.58 o 
   4  12   2      432.40      521.38     51.56 o 
   5  12   2      252.90      287.60     29.66 o 
  -6  13   2       53.55       43.71     18.23 o 
  -5  13   2      379.64      394.21     63.77 o 
  -4  13   2      247.79      279.19     29.17 o 
  -3  13   2       11.74       -5.66     17.37 o 
  -2  13   2     1125.08     1094.14     90.10 o 
  -1  13   2       19.31        6.95     11.00 o 
   0  13   2      237.05      263.72     18.70 o 
   1  13   2      518.77      575.34     37.99 o 
   2  13   2        4.05       -8.43     12.48 o 
   3  13   2      253.70      320.12     46.58 o 
   4  13   2       19.33       48.51     23.85 o 
   5  13   2      278.48      324.29     35.66 o 
  -6  14   2      129.01      121.24     21.63 o 
  -5  14   2      193.03      154.61     26.84 o 
  -4  14   2       59.72       48.39     22.39 o 
  -3  14   2      235.57      256.37     24.21 o 
  -2  14   2       25.68       16.20     11.63 o 
  -1  14   2      279.17      266.92     20.81 o 
   0  14   2      152.96      184.73     23.88 o 
   1  14   2       78.92       74.71     28.15 o 
   2  14   2      568.23      630.62     34.63 o 
   3  14   2        9.19        0.64     20.68 o 
   4  14   2      105.94      117.22     25.17 o 
  -5  15   2      121.78      140.68     27.10 o 
  -4  15   2       83.96       74.62     24.65 o 
  -3  15   2       48.81       52.07     21.50 o 
  -2  15   2      172.84      143.89     16.14 o 
  -1  15   2        1.15       -2.13     11.34 o 
   0  15   2       90.48       82.62     18.80 o 
   1  15   2      136.00      105.83     27.59 o 
   2  15   2       24.53       40.93     22.16 o 
   3  15   2      105.87      106.97     22.84 o 
  -4  16   2       21.04       12.44     17.51 o 
  -3  16   2       72.61       68.91     19.87 o 
  -2  16   2        4.53       -9.63     18.56 o 
  -1  16   2       77.04      114.88     35.05 o 
   0  16   2        1.64        9.27     22.16 o 
   1  16   2       22.10       37.72     18.60 o 
   2  16   2      153.06      249.20     45.68 o 
  -2  17   2       51.68       82.76     34.15 o 
  -1  17   2       37.58       59.52     23.86 o 
   0  17   2        1.91      -10.40     28.72 o 
 -10   1   3        0.06       -6.56     33.47 o 
  -9   1   3        0.18       -2.07     13.76 o 
  -8   1   3        0.33       -7.68      9.14 o 
  -7   1   3       24.29       13.90      8.16 o 
  -6   1   3      646.96      668.83     22.38 o 
  -5   1   3      219.35      239.17     14.26 o 
  -4   1   3     1451.74     1377.02     46.63 o 
  -3   1   3     2687.30     2824.58     79.72 o 
  -2   1   3      250.29      260.93     14.13 o 
  -1   1   3     1841.03     2292.60     89.89 o 
   0   1   3      140.32      126.03      5.38 o 
   1   1   3      152.71      130.88      9.71 o 
   2   1   3      309.60      225.00     12.27 o 
   3   1   3      192.07      223.87     13.09 o 
   4   1   3      304.76      268.77     16.52 o 
   5   1   3       36.83       34.99     12.38 o 
   6   1   3        1.52       -0.10     12.61 o 
   7   1   3       86.34       73.95     19.79 o 
 -10   2   3       75.44       62.28     25.57 o 
  -9   2   3      146.62      140.37     15.77 o 
  -8   2   3       10.74        6.44      8.31 o 
  -7   2   3     1653.76     1709.76     41.26 o 
  -6   2   3      268.04      311.11     18.35 o 
  -5   2   3     3327.43     3663.37    219.33 o 
  -4   2   3     3745.72     4193.72    113.15 o 
  -3   2   3      155.33      145.18     17.82 o 
  -2   2   3      297.54      288.37     14.41 o 
  -1   2   3       59.71       55.69      4.80 o 
   0   2   3      742.15      692.19     41.89 o 
   1   2   3      647.16      598.85     17.23 o 
   2   2   3      995.00     1046.76     31.82 o 
   3   2   3     2054.48     2095.75    111.84 o 
   4   2   3       11.28        9.55     11.55 o 
   5   2   3      240.57      247.59     20.22 o 
   6   2   3      151.75      121.49     21.55 o 
   7   2   3      102.99       91.61     21.57 o 
 -10   3   3       62.98       72.02     27.76 o 
  -9   3   3      126.65      130.09     17.40 o 
  -8   3   3      287.14      300.48     18.39 o 
  -7   3   3       75.79       75.76     10.17 o 
  -6   3   3      685.26      670.34     24.58 o 
  -5   3   3       40.16       20.28      7.30 o 
  -4   3   3     6648.88     7083.45    198.47 o 
  -3   3   3     9748.06    10067.63    555.66 o 
  -2   3   3       49.12       45.31      4.96 o 
  -1   3   3     1361.10     1415.96     36.39 o 
   0   3   3       39.66       29.98      6.82 o 
   1   3   3     1938.85     1896.75     77.59 o 
   2   3   3     3780.41     3272.30     84.31 o 
   3   3   3     1104.19     1038.93     27.96 o 
   4   3   3     2407.61     2535.19    123.44 o 
   5   3   3        3.67       -4.18     12.73 o 
   6   3   3       21.90        9.46     14.20 o 
   7   3   3      371.60      316.73     66.23 o 
 -10   4   3      280.26      279.14     54.61 o 
  -9   4   3      270.61      282.70     31.86 o 
  -8   4   3      130.37      139.58     15.74 o 
  -7   4   3      568.17      568.30     20.44 o 
  -6   4   3        6.28       -6.48      8.56 o 
  -5   4   3       25.50       16.19      5.57 o 
  -4   4   3     5815.80     6546.40    268.57 o 
  -3   4   3     5195.64     4978.66    167.66 o 
  -2   4   3     1365.72     1344.05     56.47 o 
  -1   4   3       40.49       41.73      5.32 o 
   0   4   3       21.75       20.53      6.08 o 
   1   4   3     3528.21     3382.16    140.02 o 
   2   4   3     1431.23     1339.61     61.66 o 
   3   4   3     8750.75     8642.85    529.84 o 
   4   4   3       49.67       44.52     12.64 o 
   5   4   3      892.25      847.52     32.26 o 
   6   4   3       28.89       19.98     18.05 o 
   7   4   3      204.31      165.31     35.07 o 
 -10   5   3      120.42      110.38     24.54 o 
  -9   5   3      541.46      536.77    112.50 o 
  -8   5   3      628.69      686.36     36.56 o 
  -7   5   3       10.83        9.88     10.10 o 
  -6   5   3      223.44      236.79     20.34 o 
  -5   5   3      105.23      116.46     11.01 o 
  -4   5   3     9549.01     9326.40    521.65 o 
  -3   5   3    19635.75    21077.03   2352.05 o 
  -2   5   3      916.38      935.51    120.41 o 
  -1   5   3     2252.90     2333.09    136.80 o 
   0   5   3        3.68        2.09      5.22 o 
   1   5   3     4683.05     4800.82     69.69 o 
   2   5   3     5270.91     5594.88    191.27 o 
   3   5   3      672.83      564.71     42.79 o 
   4   5   3     1847.69     2349.27     58.30 o 
   5   5   3       21.84       -1.91     15.53 o 
   6   5   3      304.98      309.40     27.12 o 
   7   5   3      300.73      324.03     37.03 o 
  -9   6   3      462.59      594.23     65.47 o 
  -8   6   3      183.34      183.32     24.95 o 
  -7   6   3      218.97      246.81     19.48 o 
  -6   6   3        5.41        8.42     10.31 o 
  -5   6   3     3044.44     3159.87    179.86 o 
  -4   6   3    11936.43    12922.80   1118.00 o 
  -3   6   3     3631.24     3345.31    237.37 o 
  -2   6   3      469.73      488.30     32.12 o 
  -1   6   3       44.48       33.71      6.99 o 
   0   6   3      595.70      520.03     41.93 o 
   1   6   3     2847.43     2544.63    160.13 o 
   2   6   3     1750.94     1691.86     39.04 o 
   3   6   3     9243.07     9712.08    467.57 o 
   4   6   3       35.72       48.95     16.24 o 
   5   6   3       10.58       -3.58     13.81 o 
   6   6   3      229.62      206.47     33.47 o 
   7   6   3      149.04      176.02     32.68 o 
  -9   7   3      307.71      347.85     35.62 o 
  -8   7   3      519.16      518.46    108.88 o 
  -7   7   3       13.62        3.56     12.00 o 
  -6   7   3     1005.72     1003.16     30.37 o 
  -5   7   3      710.99      721.36     46.00 o 
  -4   7   3     4398.41     4530.42    202.29 o 
  -3   7   3      460.49      455.96     38.50 o 
  -2   7   3       18.56       18.96      6.94 o 
  -1   7   3      426.06      444.45     26.51 o 
   0   7   3      242.33      218.96     12.57 o 
   1   7   3     2907.83     2990.04     94.62 o 
   2   7   3     3934.14     4252.54    152.41 o 
   3   7   3      148.96      145.35     16.29 o 
   4   7   3      321.68      365.02     22.45 o 
   5   7   3       71.37       65.01     14.22 o 
   6   7   3      411.80      399.40     33.19 o 
   7   7   3      254.70      305.22     39.46 o 
  -9   8   3      129.10      165.28     53.93 o 
  -8   8   3      271.07      269.80     63.20 o 
  -7   8   3      321.56      337.11     26.51 o 
  -6   8   3      138.71      151.42     17.08 o 
  -5   8   3     2806.38     2830.20    239.44 o 
  -4   8   3     2313.04     1975.04     71.42 o 
  -3   8   3      269.12      256.35     10.00 o 
  -2   8   3     1555.45     1430.74     68.28 o 
  -1   8   3       50.98       47.84      9.36 o 
   0   8   3     1167.70     1077.74     56.18 o 
   1   8   3      212.59      189.40     11.09 o 
   2   8   3     1242.58     1351.90     72.63 o 
   3   8   3     1398.31     1390.14     80.19 o 
   4   8   3        1.66       15.15     20.80 o 
   5   8   3      912.76     1068.06     62.75 o 
   6   8   3      192.64      212.58     33.99 o 
  -9   9   3       58.49       51.24     22.97 o 
  -8   9   3      585.80      591.93     38.95 o 
  -7   9   3       87.38       74.15     20.57 o 
  -6   9   3       30.07       26.66     11.71 o 
  -5   9   3      967.15     1055.64     31.73 o 
  -4   9   3      608.06      671.46     58.06 o 
  -3   9   3      312.71      352.02     21.92 o 
  -2   9   3      142.84      103.97     10.21 o 
  -1   9   3     3603.51     4246.06    235.59 o 
   0   9   3      317.89      308.76     21.14 o 
   1   9   3        2.96       -8.19      7.18 o 
   2   9   3      967.54      963.99     93.12 o 
   3   9   3      151.74      134.69     16.90 o 
   4   9   3      371.21      410.48     32.37 o 
   5   9   3       67.38       89.32     28.35 o 
   6   9   3       93.22       91.40     30.74 o 
  -8  10   3      143.01      127.15     23.32 o 
  -7  10   3      145.81      139.09     22.14 o 
  -6  10   3       39.79       24.76     13.50 o 
  -5  10   3       33.73       12.18     11.91 o 
  -4  10   3        2.17       -1.36     10.97 o 
  -3  10   3      391.65      382.88     26.96 o 
  -2  10   3     1542.85     1451.13     76.90 o 
  -1  10   3       17.40       -1.89      9.27 o 
   0  10   3      505.01      464.68     26.28 o 
   1  10   3       84.22       91.87     10.67 o 
   2  10   3      151.17      153.37     15.74 o 
   3  10   3       71.96       62.58     15.81 o 
   4  10   3       11.98       -8.09     22.60 o 
   5  10   3      133.53      182.53     71.91 o 
   6  10   3       32.00       48.72     25.35 o 
  -8  11   3       66.50       21.18     18.61 o 
  -7  11   3       20.36        3.79     16.70 o 
  -6  11   3      129.74       73.50     20.62 o 
  -5  11   3       30.37       25.24     15.10 o 
  -4  11   3       84.88       75.26     13.68 o 
  -3  11   3       72.78       81.89     13.76 o 
  -2  11   3      169.96      160.06     20.80 o 
  -1  11   3      608.56      572.46     27.37 o 
   0  11   3       19.05       10.35     11.39 o 
   1  11   3      170.84      199.37     17.64 o 
   2  11   3        0.26       -3.04     13.67 o 
   3  11   3       68.12       58.20     19.51 o 
   4  11   3      100.16      123.14     25.73 o 
   5  11   3        6.17        9.15     25.56 o 
  -7  12   3       20.67        7.67     18.45 o 
  -6  12   3       28.89       30.42     16.82 o 
  -5  12   3        5.53       -4.75     14.98 o 
  -4  12   3        0.01      -16.50     16.52 o 
  -3  12   3      112.56      103.30     21.20 o 
  -2  12   3       11.28        4.27     16.08 o 
  -1  12   3       37.63       34.51     14.13 o 
   0  12   3       13.43        6.11     14.12 o 
   1  12   3        2.33      -17.75     11.83 o 
   2  12   3       17.91       13.41     16.20 o 
   3  12   3       57.38       41.02     19.61 o 
   4  12   3        3.94       14.22     17.98 o 
   5  12   3        5.22       -2.60     22.37 o 
  -7  13   3        9.96       11.24     19.22 o 
  -6  13   3        6.98       18.22     16.71 o 
  -5  13   3       13.08       -4.44     12.06 o 
  -4  13   3        3.94      -19.78     19.28 o 
  -3  13   3        2.86       -1.35     11.67 o 
  -2  13   3       33.80       13.20     13.05 o 
  -1  13   3      195.14      198.77     23.79 o 
   0  13   3       16.96       30.13      9.73 o 
   1  13   3       40.06       40.43     16.43 o 
   2  13   3       31.46       46.13     33.02 o 
   3  13   3        0.32       -7.70     16.16 o 
   4  13   3        3.23       -9.45     17.70 o 
  -6  14   3       13.07       24.98     37.65 o 
  -5  14   3      144.12      113.18     19.24 o 
  -4  14   3       52.69       57.19     25.55 o 
  -3  14   3       18.33        9.99     11.41 o 
  -2  14   3       29.44       15.43     11.32 o 
  -1  14   3       13.74       -8.67     19.22 o 
   0  14   3      117.57      115.76     17.88 o 
   1  14   3      274.29      257.48     25.89 o 
   2  14   3      113.47       91.45     21.26 o 
   3  14   3        3.82        4.69     18.73 o 
  -5  15   3       71.52       65.10     18.23 o 
  -4  15   3      196.97      239.79     46.36 o 
  -3  15   3        6.50       -4.21     11.25 o 
  -2  15   3       54.22       57.11     13.97 o 
  -1  15   3      151.85      173.87     18.47 o 
   0  15   3       78.20       98.11     18.71 o 
   1  15   3      141.67      157.39     32.79 o 
   2  15   3       92.02       88.78     19.40 o 
   3  15   3        8.46        3.68     21.14 o 
  -4  16   3      162.90      136.81     29.40 o 
  -3  16   3       67.35       46.06     14.52 o 
  -2  16   3       61.07       70.12     15.13 o 
  -1  16   3        0.40        9.27     30.30 o 
   0  16   3       62.53       84.68     23.06 o 
   1  16   3       81.97       79.20     21.38 o 
  -2  17   3        1.14        2.71     22.84 o 
  -1  17   3      178.34      137.94     32.56 o 
  -9   0   4      244.43      272.79     30.04 o 
  -8   0   4        2.45       -3.05     13.46 o 
  -7   0   4     1577.93     1511.15     36.53 o 
  -6   0   4    24190.41    29653.51    360.21 o 
  -5   0   4      222.08      235.08     14.73 o 
  -4   0   4     8098.54     8556.12     47.44 o 
  -3   0   4     1230.41     1289.86     86.16 o 
  -2   0   4      653.75      687.03     43.76 o 
  -1   0   4    11450.81    13331.57    220.25 o 
   1   0   4    29157.94    25852.64    225.00 o 
   2   0   4        5.04       -6.97     11.17 o 
   3   0   4       15.43       19.21     14.16 o 
   4   0   4     1991.08     2168.79     58.31 o 
   5   0   4        0.55       -3.77     23.85 o 
   6   0   4     1672.51     1842.76     82.31 o 
   7   0   4      260.64      286.28     45.68 o 
 -10   1   4      334.44      327.86     61.28 o 
  -9   1   4       54.24       43.31     11.94 o 
  -8   1   4      331.02      336.59     14.46 o 
  -7   1   4     1133.96     1178.45     39.36 o 
  -6   1   4      859.60      830.80     33.66 o 
  -5   1   4     6656.37     8229.05    167.22 o 
  -4   1   4      813.96      763.20     18.40 o 
  -3   1   4     1122.54     1222.86     64.27 o 
  -2   1   4      182.69      159.79      7.02 o 
  -1   1   4     1284.33     1238.45     70.18 o 
   0   1   4    16826.85    18338.24    162.57 o 
   1   1   4     1325.36     1365.37     76.74 o 
   2   1   4      316.79      259.31     23.73 o 
   3   1   4       40.18       29.68     10.58 o 
   4   1   4      485.14      409.37     32.18 o 
   5   1   4     1665.77     1546.87     71.71 o 
   6   1   4       64.33       58.42     17.24 o 
   7   1   4      508.82      495.83     75.19 o 
 -10   2   4        2.95        3.00     21.97 o 
  -9   2   4      446.06      472.05     42.01 o 
  -8   2   4      114.15       82.68      9.95 o 
  -7   2   4      565.50      586.65     18.47 o 
  -6   2   4     4518.71     4614.31    258.98 o 
  -5   2   4        2.00        2.24      5.35 o 
  -4   2   4     1201.47     1189.62     29.34 o 
  -3   2   4      116.14      100.14      5.53 o 
  -2   2   4     1250.10     1305.07     25.56 o 
  -1   2   4     6402.53     6437.64    260.65 o 
   0   2   4        4.48        5.53     10.29 o 
   1   2   4    12526.23    14531.14    481.50 o 
   2   2   4     1218.87     1281.44    130.46 o 
   3   2   4       89.30       70.41     15.58 o 
   4   2   4     1192.42     1114.15     60.07 o 
   5   2   4       22.37       10.74     14.31 o 
   6   2   4      170.14      166.29     21.98 o 
   7   2   4      118.40      132.60     22.37 o 
 -10   3   4      435.35      480.72     28.94 o 
  -9   3   4        6.74        6.43     12.77 o 
  -8   3   4      502.76      490.08     38.97 o 
  -7   3   4     1163.05     1263.39     41.53 o 
  -6   3   4       65.03       52.04      6.94 o 
  -5   3   4     1249.17     1594.09     73.94 o 
  -4   3   4        4.76       -3.79      6.85 o 
  -3   3   4     3860.80     3887.77    187.54 o 
  -2   3   4     2839.57     2763.78    141.65 o 
  -1   3   4      234.69      206.90      9.93 o 
   0   3   4     4517.04     4969.53    115.81 o 
   1   3   4      443.00      412.69     29.90 o 
   2   3   4     6072.89     6495.15    816.34 o 
   3   3   4      995.05      915.94     35.63 o 
   4   3   4       63.71       35.79     14.40 o 
   5   3   4       35.05       36.27     15.39 o 
   6   3   4        0.22       34.67     50.76 o 
   7   3   4      279.84      308.72     33.05 o 
 -10   4   4        4.50       -0.88     13.98 o 
  -9   4   4      156.12      153.57     18.73 o 
  -8   4   4      246.42      261.14     18.44 o 
  -7   4   4       10.07        3.52      9.73 o 
  -6   4   4        3.03        1.98      6.77 o 
  -5   4   4       11.78        4.17      4.62 o 
  -4   4   4     3868.75     4282.13    222.76 o 
  -3   4   4     2466.80     3047.67    122.72 o 
  -2   4   4        2.43        6.03      4.29 o 
  -1   4   4      240.75      238.11      9.13 o 
   0   4   4       11.71       19.46      6.84 o 
   1   4   4     1395.56     1425.66     52.85 o 
   2   4   4      985.11      848.58     31.48 o 
   3   4   4      397.09      353.21     19.05 o 
   4   4   4      769.73      808.39     30.56 o 
   5   4   4        3.09        0.14     15.45 o 
   6   4   4        1.55      -15.88     14.75 o 
   7   4   4       34.50       15.60     21.14 o 
 -10   5   4      283.14      265.09     43.53 o 
  -9   5   4       11.25      -14.05     16.22 o 
  -8   5   4        5.99       -7.72     12.55 o 
  -7   5   4       64.55       72.46     12.14 o 
  -6   5   4        0.64       -4.89      8.14 o 
  -5   5   4      309.14      268.12      8.06 o 
  -4   5   4       41.32       23.64      9.35 o 
  -3   5   4     3395.62     3944.28     45.76 o 
  -2   5   4      195.47      194.44      7.74 o 
  -1   5   4      139.77      126.88      7.88 o 
   0   5   4       19.40       31.86      9.68 o 
   1   5   4       15.53        8.02      5.00 o 
   2   5   4      181.45      188.50     15.97 o 
   3   5   4      554.22      504.11     23.60 o 
   4   5   4       14.56        0.53     14.33 o 
   5   5   4       52.97       28.31     15.43 o 
   6   5   4        2.31      -23.83     16.02 o 
 -10   6   4        4.39       -2.12     29.96 o 
  -9   6   4       41.30        4.89     19.33 o 
  -8   6   4        3.29       -6.00     12.80 o 
  -7   6   4        3.38        3.05      9.68 o 
  -6   6   4       51.57       48.43      9.47 o 
  -5   6   4      821.39      754.64     32.80 o 
  -4   6   4     2877.21     2932.87    121.19 o 
  -3   6   4     1581.91     1668.09     71.71 o 
  -2   6   4      350.86      307.81     23.12 o 
  -1   6   4     1887.73     1997.62     73.19 o 
   0   6   4      238.24      265.43     13.86 o 
   1   6   4      298.23      253.82     20.99 o 
   2   6   4      210.14      186.83     14.63 o 
   3   6   4      321.16      341.06     34.98 o 
   4   6   4       18.68       20.39     13.05 o 
   5   6   4        6.95       -9.46     16.74 o 
   6   6   4       20.15       10.96     26.03 o 
 -10   7   4        0.52      -10.20     19.09 o 
  -9   7   4        0.67      -11.74     22.05 o 
  -8   7   4      149.10      120.31     19.19 o 
  -7   7   4       14.36       19.64     13.44 o 
  -6   7   4       16.28        8.33     13.89 o 
  -5   7   4      464.34      457.29     46.44 o 
  -4   7   4     1055.09     1096.74     98.77 o 
  -3   7   4        5.57        3.25      4.83 o 
  -2   7   4       49.47       32.31      7.02 o 
  -1   7   4      398.71      358.31     12.35 o 
   0   7   4      361.12      344.70     30.58 o 
   1   7   4      185.36      153.31     23.45 o 
   2   7   4      580.42      592.98     37.48 o 
   3   7   4      582.94      573.98     43.43 o 
   4   7   4        2.14      -10.35     12.44 o 
   5   7   4      108.77      122.75     19.51 o 
   6   7   4        0.66       -7.65     19.28 o 
  -9   8   4       31.08       42.41     20.70 o 
  -8   8   4       97.86       75.84     18.71 o 
  -7   8   4      130.48       97.75     13.87 o 
  -6   8   4     1680.06     1607.77    105.95 o 
  -5   8   4        1.47       -8.37     14.82 o 
  -4   8   4      417.12      369.20     31.86 o 
  -3   8   4      188.77      162.64      9.35 o 
  -2   8   4       31.81       26.71      7.57 o 
  -1   8   4     2245.01     2223.51     95.24 o 
   0   8   4       11.90       -1.06      9.24 o 
   1   8   4     1134.60     1333.22     40.42 o 
   2   8   4        0.56        3.98     11.08 o 
   3   8   4       43.57       45.90     14.89 o 
   4   8   4      681.06      717.50     36.03 o 
   5   8   4        1.15        4.83     20.10 o 
   6   8   4      251.33      309.34     36.53 o 
  -9   9   4        1.04      -24.46     21.41 o 
  -8   9   4      159.09      118.67     22.89 o 
  -7   9   4      608.71      619.67     28.39 o 
  -6   9   4        1.66       15.25     12.45 o 
  -5   9   4      605.35      690.73     26.84 o 
  -4   9   4        3.04      -14.01      9.67 o 
  -3   9   4      566.31      455.68     61.28 o 
  -2   9   4      527.42      513.36     48.71 o 
  -1   9   4      197.49      187.86     19.00 o 
   0   9   4     1642.70     1622.81     70.44 o 
   1   9   4      360.08      363.26     23.91 o 
   2   9   4       15.39       13.25     12.42 o 
   3   9   4        9.81        8.11     15.79 o 
   4   9   4      108.02       98.75     23.13 o 
   5   9   4      385.02      512.36     50.09 o 
  -9  10   4       33.07       53.69     20.23 o 
  -8  10   4       44.91       29.59     17.34 o 
  -7  10   4      523.38      532.28     35.23 o 
  -6  10   4     1552.43     1527.83    107.17 o 
  -5  10   4      283.26      269.02     21.82 o 
  -4  10   4      166.98      204.21     26.44 o 
  -3  10   4      355.64      373.71     78.36 o 
  -2  10   4      493.53      426.31     20.08 o 
  -1  10   4     2983.59     2750.10    155.00 o 
   0  10   4       48.30       39.52     12.09 o 
   1  10   4      447.38      519.20     23.20 o 
   2  10   4       88.99       81.67     14.49 o 
   3  10   4      229.60      253.86     21.44 o 
   4  10   4      726.63      770.58     42.05 o 
   5  10   4        0.20      -21.29     22.38 o 
  -8  11   4      235.36      215.12     27.14 o 
  -7  11   4     1329.56     1231.38     77.56 o 
  -6  11   4      180.33      158.08     17.69 o 
  -5  11   4        4.80       -0.51     14.78 o 
  -4  11   4       88.38       88.35     15.42 o 
  -3  11   4      534.15      620.62     46.13 o 
  -2  11   4     1571.10     1391.76    156.26 o 
  -1  11   4      297.67      306.71     15.39 o 
   0  11   4     2927.82     3163.66    139.53 o 
   1  11   4        0.52        9.10     10.49 o 
   2  11   4       12.12       20.95     13.04 o 
   3  11   4      713.93      755.01     79.37 o 
   4  11   4      154.33      130.48     30.30 o 
   5  11   4      284.74      318.51     50.43 o 
  -8  12   4       46.30       57.37     28.15 o 
  -7  12   4      127.38      123.78     26.01 o 
  -6  12   4      628.78      713.91     30.73 o 
  -5  12   4        1.36       -4.88     11.94 o 
  -4  12   4      371.44      433.93     58.79 o 
  -3  12   4      269.06      270.13     77.34 o 
  -2  12   4      482.23      471.56    128.22 o 
  -1  12   4     1202.54     1487.89     39.43 o 
   0  12   4        2.91       16.75     10.93 o 
   1  12   4      416.56      452.22     32.47 o 
   2  12   4      220.66      259.16     26.87 o 
   3  12   4      331.69      315.64     28.33 o 
   4  12   4      435.96      559.54     40.77 o 
  -7  13   4      244.32      237.98     40.36 o 
  -6  13   4      139.34      101.77     20.36 o 
  -5  13   4      310.86      316.30     60.49 o 
  -4  13   4       64.55       49.50     13.48 o 
  -3  13   4      563.85      637.77     55.88 o 
  -2  13   4      134.36      123.29     20.73 o 
  -1  13   4       95.57      102.45     15.74 o 
   0  13   4      880.89      915.89     95.86 o 
   1  13   4        5.54        5.48     14.74 o 
   2  13   4      203.29      272.48     28.50 o 
   3  13   4      310.73      347.33     30.10 o 
   4  13   4       48.55       46.98     23.25 o 
  -6  14   4       72.59       61.70     19.06 o 
  -5  14   4       10.10        5.53     22.25 o 
  -4  14   4      831.08      944.43     45.86 o 
  -3  14   4      379.85      385.17     35.48 o 
  -2  14   4        1.29       -1.68     16.41 o 
  -1  14   4       18.34       16.62     15.36 o 
   0  14   4       69.73       87.79     18.80 o 
   1  14   4      336.74      384.02     61.28 o 
   2  14   4      157.13      153.98     24.23 o 
   3  14   4       82.34      104.99     26.90 o 
  -6  15   4       12.50       24.23     20.54 o 
  -5  15   4      274.23      326.82     49.52 o 
  -4  15   4      113.22       95.43     17.62 o 
  -3  15   4      362.35      427.22     34.42 o 
  -2  15   4       50.19       63.99     16.90 o 
  -1  15   4        3.82       -2.41     19.11 o 
   0  15   4       43.77       74.83     26.68 o 
   1  15   4       30.99       14.50     17.77 o 
   2  15   4      152.92      176.16     25.27 o 
  -4  16   4      106.68      148.69     26.43 o 
  -3  16   4       88.46       50.93     16.21 o 
  -2  16   4       16.43       17.91     13.85 o 
  -1  16   4        0.46       -4.30     22.16 o 
   0  16   4       15.80       -5.88     28.49 o 
   1  16   4       77.71      103.83     25.14 o 
 -10   1   5        4.28       11.49     17.75 o 
  -9   1   5        1.52       -2.58     11.45 o 
  -8   1   5      122.28      127.53     10.82 o 
  -7   1   5       10.45       -4.99      7.47 o 
  -6   1   5       51.47       57.69      6.97 o 
  -5   1   5       46.44       43.03      5.26 o 
  -4   1   5      700.83      698.73     26.64 o 
  -3   1   5        2.32        8.94      4.48 o 
  -2   1   5     1648.78     1935.10     50.96 o 
  -1   1   5     4686.66     5356.68    177.15 o 
   0   1   5       57.96       44.35      5.76 o 
   1   1   5      702.55      781.74     34.14 o 
   2   1   5       50.67       22.94     11.40 o 
   3   1   5      207.22      209.28     17.84 o 
   4   1   5       42.15       22.83     17.30 o 
   5   1   5       72.54       65.75     22.19 o 
   6   1   5      220.04      267.29     26.46 o 
 -11   2   5       29.26       52.69     32.56 o 
 -10   2   5       68.23       54.50     13.31 o 
  -9   2   5       12.13       10.81     11.56 o 
  -8   2   5      811.10      885.23     48.83 o 
  -7   2   5       21.99        9.19      6.59 o 
  -6   2   5      456.66      425.09     20.70 o 
  -5   2   5     1238.84     1437.21     53.59 o 
  -4   2   5       60.12       50.41      5.88 o 
  -3   2   5     3397.23     3697.58    223.33 o 
  -2   2   5     1212.33     1212.08     49.30 o 
  -1   2   5    10444.08    11182.35    160.90 o 
   0   2   5      724.35      685.97     24.73 o 
   1   2   5       68.70       64.17      9.98 o 
   2   2   5      502.47      680.32     63.35 o 
   3   2   5       48.44       40.91     14.04 o 
   4   2   5      264.70      193.33     22.71 o 
   5   2   5      559.75      652.51     39.05 o 
   6   2   5        2.84        0.59     21.19 o 
 -11   3   5      152.99      174.57     38.67 o 
 -10   3   5       39.64       29.72     16.08 o 
  -9   3   5      294.65      296.59     23.79 o 
  -8   3   5      316.73      325.01     18.12 o 
  -7   3   5     1231.36     1222.94     64.97 o 
  -6   3   5      638.93      656.17     35.46 o 
  -5   3   5       15.33       11.74      5.56 o 
  -4   3   5      164.57      176.40     38.27 o 
  -3   3   5      443.18      426.48     18.64 o 
  -2   3   5     3579.40     4004.05    193.10 o 
  -1   3   5    11594.25    11863.83    703.05 o 
   0   3   5      214.11      178.24      9.83 o 
   1   3   5      364.54      316.42     16.08 o 
   2   3   5       16.10        7.22     11.88 o 
   3   3   5      411.04      463.83     41.03 o 
   4   3   5      415.16      368.94     23.72 o 
   5   3   5       88.12       79.08     17.73 o 
   6   3   5      293.21      386.86     35.39 o 
 -10   4   5      354.24      380.05     24.85 o 
  -9   4   5        8.23        9.92     12.60 o 
  -8   4   5     2162.63     2010.28    150.88 o 
  -7   4   5      205.78      198.48     18.17 o 
  -6   4   5      788.05      699.18     24.68 o 
  -5   4   5      116.06      154.84     18.27 o 
  -4   4   5        0.17        5.09      7.97 o 
  -3   4   5     6313.50     7115.45    446.09 o 
  -2   4   5      942.58      864.56     37.72 o 
  -1   4   5     4285.39     4444.96    156.06 o 
   0   4   5     1258.28      963.24     57.12 o 
   1   4   5        6.92        2.18      8.39 o 
   2   4   5     4643.34     4382.96    266.35 o 
   3   4   5      463.40      442.89     23.72 o 
   4   4   5      418.82      433.26     52.12 o 
   5   4   5      373.14      348.61     24.73 o 
   6   4   5        1.39      -14.81     18.10 o 
 -10   5   5      118.75      120.97     18.96 o 
  -9   5   5     1177.26     1349.89     34.89 o 
  -8   5   5       18.54        6.84     12.05 o 
  -7   5   5      901.31      993.03     26.25 o 
  -6   5   5     1723.52     1605.69     51.18 o 
  -5   5   5      666.75      546.73     40.80 o 
  -4   5   5     2730.46     2574.58    247.65 o 
  -3   5   5      164.12      157.64      9.34 o 
  -2   5   5     1443.32     1357.85     36.65 o 
  -1   5   5      388.76      342.78     18.34 o 
   0   5   5     1129.64     1070.17     70.22 o 
   1   5   5     5238.89     5317.44    156.93 o 
   2   5   5      218.78      189.91     16.94 o 
   3   5   5     1851.73     1935.54    128.22 o 
   4   5   5      208.32      168.43     18.50 o 
   5   5   5       60.21       51.54     17.97 o 
   6   5   5      125.66      143.26     25.42 o 
 -10   6   5      745.42      645.32     47.49 o 
  -9   6   5        1.21        1.17     12.18 o 
  -8   6   5      303.70      351.03     20.56 o 
  -7   6   5       68.52       68.44     11.24 o 
  -6   6   5     1233.20     1328.41     79.84 o 
  -5   6   5     5987.58     5844.74    306.45 o 
  -4   6   5        0.56       -9.21     10.58 o 
  -3   6   5     7024.20     8190.28     48.93 o 
  -2   6   5      570.16      555.52     36.88 o 
  -1   6   5        5.77        3.05      6.92 o 
   0   6   5     3053.81     2714.65    240.79 o 
   1   6   5      312.80      270.54     24.22 o 
   2   6   5     5288.21     5060.52    439.00 o 
   3   6   5      252.97      243.62     18.66 o 
   4   6   5       71.27       55.27     15.56 o 
   5   6   5      474.00      499.67     28.89 o 
   6   6   5        0.10       -0.48     20.47 o 
 -10   7   5       61.08       59.46     25.74 o 
  -9   7   5     1116.23     1125.86     46.65 o 
  -8   7   5        1.30       -8.07     13.17 o 
  -7   7   5       46.14       53.17     11.21 o 
  -6   7   5      868.88      937.01     39.18 o 
  -5   7   5      903.99      795.14     71.90 o 
  -4   7   5     4979.41     4728.49    298.50 o 
  -3   7   5      429.20      417.50     14.05 o 
  -2   7   5     2582.46     2529.11    112.22 o 
  -1   7   5      232.07      194.69     20.82 o 
   0   7   5      615.25      536.08     21.23 o 
   1   7   5     4384.30     4858.96    327.63 o 
   2   7   5      188.94      160.43     16.74 o 
   3   7   5        7.39       10.28     12.81 o 
   4   7   5       97.69      108.81     19.98 o 
   5   7   5      165.77      163.54     23.06 o 
 -10   8   5      258.90      274.99     32.69 o 
  -9   8   5        0.97        6.69     17.44 o 
  -8   8   5       71.62       92.33     20.22 o 
  -7   8   5       43.54       29.45     14.29 o 
  -6   8   5     1105.70     1062.32     88.57 o 
  -5   8   5     3566.51     3384.52    268.36 o 
  -4   8   5       92.59       97.02     19.71 o 
  -3   8   5     1994.29     2056.90     69.03 o 
  -2   8   5      320.28      275.81     19.45 o 
  -1   8   5      336.26      292.64     22.16 o 
   0   8   5      873.89      871.27     85.12 o 
   1   8   5      114.14       98.49     14.47 o 
   2   8   5     1475.41     1746.20     69.50 o 
   3   8   5       57.87       39.29     14.53 o 
   4   8   5      114.46       89.91     23.96 o 
   5   8   5      346.86      317.77     33.63 o 
  -9   9   5      157.19      149.04     29.40 o 
  -8   9   5        9.58       -3.48     13.99 o 
  -7   9   5      421.19      477.75     25.29 o 
  -6   9   5     1807.27     1860.01     81.43 o 
  -5   9   5       43.97       19.53     12.61 o 
  -4   9   5      152.02      150.78     24.60 o 
  -3   9   5       17.55        5.09     12.71 o 
  -2   9   5      954.88      900.07     45.01 o 
  -1   9   5      727.03      717.17     45.30 o 
   0   9   5       29.17       14.48      9.30 o 
   1   9   5     3603.13     3652.54     74.31 o 
   2   9   5        1.88       -8.03     14.75 o 
   3   9   5        1.99      -12.00     13.77 o 
   4   9   5      237.46      238.66     29.33 o 
   5   9   5       40.32       26.45     28.14 o 
  -9  10   5        2.09        6.25     18.29 o 
  -8  10   5      112.49      108.55     21.84 o 
  -7  10   5       22.53       18.29     14.92 o 
  -6  10   5       99.38       97.44     19.66 o 
  -5  10   5      294.60      372.24     40.72 o 
  -4  10   5        1.27      -17.46     11.64 o 
  -3  10   5       33.63       24.02     16.23 o 
  -2  10   5       14.58        1.24     13.28 o 
  -1  10   5      181.60      166.47     13.40 o 
   0  10   5      441.92      403.17     17.94 o 
   1  10   5       68.40       90.28     15.06 o 
   2  10   5      144.79      160.31     18.30 o 
   3  10   5        0.68        0.55     12.80 o 
   4  10   5       55.64       56.00     20.27 o 
  -8  11   5      100.50       99.75     21.73 o 
  -7  11   5       44.77       28.30     15.46 o 
  -6  11   5      726.57      721.21     38.79 o 
  -5  11   5       87.70       83.58     14.68 o 
  -4  11   5        0.44      -20.35     13.57 o 
  -3  11   5      250.67      270.33     86.04 o 
  -2  11   5        4.26       -4.25     11.70 o 
  -1  11   5       50.34       44.22     11.02 o 
   0  11   5        7.14       10.19     11.85 o 
   1  11   5     1072.29     1228.97     39.72 o 
   2  11   5      104.65      100.13     17.86 o 
   3  11   5       26.81       28.40     18.56 o 
   4  11   5        0.13      -33.49     22.33 o 
  -8  12   5      131.77      154.23     24.66 o 
  -7  12   5       69.33       48.23     16.77 o 
  -6  12   5        0.01       -7.88     17.95 o 
  -5  12   5      225.13      188.96     17.32 o 
  -4  12   5        0.10       -7.99     10.83 o 
  -3  12   5       73.94       59.47     28.27 o 
  -2  12   5       85.01       70.11     14.38 o 
  -1  12   5      134.40      145.05     18.53 o 
   0  12   5      208.19      244.04     16.90 o 
   1  12   5        0.57      -11.41     11.01 o 
   2  12   5        0.98      -27.59     19.32 o 
   3  12   5        0.84        4.68     23.96 o 
   4  12   5       23.26       28.78     26.26 o 
  -7  13   5       67.86       56.13     18.83 o 
  -6  13   5       12.20      -28.18     22.73 o 
  -5  13   5       35.12       31.80     15.06 o 
  -4  13   5       10.90       14.48     12.42 o 
  -3  13   5       12.35        9.47     15.81 o 
  -2  13   5       24.09       28.73     16.20 o 
  -1  13   5      100.89      113.39     23.43 o 
   0  13   5       25.12       21.29     14.71 o 
   1  13   5       26.21       13.98     12.44 o 
   2  13   5        7.32      -12.53     37.20 o 
   3  13   5       24.41       34.94     22.43 o 
  -7  14   5        7.99       19.70     17.60 o 
  -6  14   5        2.32      -13.64     20.24 o 
  -5  14   5       86.09       75.53     16.69 o 
  -4  14   5       11.23       11.81     12.79 o 
  -3  14   5      365.01      399.84     49.98 o 
  -2  14   5       33.60       32.85     15.83 o 
  -1  14   5       14.41       10.91     20.78 o 
   0  14   5       17.88       17.12     15.15 o 
   1  14   5       10.76       17.52     13.94 o 
   2  14   5       92.80       96.55     20.97 o 
  -6  15   5       71.73       58.79     33.92 o 
  -5  15   5       10.23        1.36     16.14 o 
  -4  15   5      222.44      198.27     19.13 o 
  -3  15   5       15.16       -2.33     12.02 o 
  -2  15   5      182.42      166.43     24.51 o 
  -1  15   5        2.14       -7.09     16.03 o 
   0  15   5        0.27        2.49     28.95 o 
   1  15   5      274.16      251.19     50.43 o 
  -4  16   5        4.00       -8.79     15.72 o 
  -3  16   5      390.59      437.70     27.61 o 
  -2  16   5        4.34        4.76     16.13 o 
  -1  16   5        4.46       -0.45     22.84 o 
   0  16   5      104.16      157.61     38.89 o 
 -11   0   6       15.58      -18.54     29.85 o 
 -10   0   6      280.39      273.85     35.05 o 
  -9   0   6      698.44      782.89     34.39 o 
  -8   0   6      204.94      233.72     17.58 o 
  -7   0   6     1787.76     2126.07     89.11 o 
  -6   0   6     1114.39      979.64     54.93 o 
  -5   0   6     2010.92     1989.88     89.68 o 
  -4   0   6     1096.31      897.85     44.10 o 
  -3   0   6      582.92      542.37     79.37 o 
  -2   0   6    13205.72    15347.18    962.53 o 
  -1   0   6     2340.42     2699.36     43.98 o 
   0   0   6    10173.28    12228.58     92.28 o 
   1   0   6      240.54      202.37     12.39 o 
   2   0   6        0.64       -3.90     14.85 o 
   3   0   6      574.96      629.76     41.61 o 
   4   0   6      116.55      129.35     27.59 o 
   5   0   6      944.68      914.26     59.93 o 
   6   0   6      565.03      606.71     59.70 o 
 -11   1   6      211.81      226.81     38.10 o 
 -10   1   6      347.31      369.74     29.69 o 
  -9   1   6      186.23      187.27     17.79 o 
  -8   1   6     1630.24     1853.02     34.83 o 
  -7   1   6       27.58       12.73      7.45 o 
  -6   1   6     2593.39     2574.61    109.80 o 
  -5   1   6     2155.23     2168.38    103.82 o 
  -4   1   6      251.35      215.40      8.88 o 
  -3   1   6    14805.59    14711.55    230.70 o 
  -2   1   6       14.13       -3.92      6.31 o 
  -1   1   6    10186.17    13455.60    305.67 o 
   0   1   6     5551.12     5880.35     82.32 o 
   1   1   6       76.38       63.58      6.24 o 
   2   1   6      650.85      569.73     48.80 o 
   3   1   6        7.09        7.39     14.92 o 
   4   1   6      869.75      815.59     68.18 o 
   5   1   6      592.55      575.78     55.18 o 
   6   1   6      140.30      112.01     28.37 o 
 -11   2   6       18.72       30.08     22.84 o 
 -10   2   6       85.46       90.33     22.26 o 
  -9   2   6      246.48      263.40     17.65 o 
  -8   2   6       42.47       51.01     13.01 o 
  -7   2   6     3058.65     3304.25    145.07 o 
  -6   2   6      610.42      509.48     10.65 o 
  -5   2   6     3180.01     2986.87     54.67 o 
  -4   2   6      209.74      162.23     10.77 o 
  -3   2   6      201.84      188.26     32.64 o 
  -2   2   6     5838.33     6774.96    400.45 o 
  -1   2   6     1493.68     1616.91     56.11 o 
   0   2   6     2145.67     2403.72     57.23 o 
   1   2   6      189.47      162.11     10.90 o 
   2   2   6      149.57      121.63     18.69 o 
   3   2   6     1464.31     1400.65     64.28 o 
   4   2   6      197.30      178.89     19.32 o 
   5   2   6      598.91      668.62     41.90 o 
   6   2   6      270.29      278.64     34.67 o 
 -11   3   6      131.67      203.52     40.93 o 
 -10   3   6       11.44        1.18     12.88 o 
  -9   3   6      162.58      171.58     16.86 o 
  -8   3   6     2104.35     2215.15     87.03 o 
  -7   3   6       57.34       60.36     10.89 o 
  -6   3   6     2964.75     3019.56     86.99 o 
  -5   3   6     3391.54     3369.41    110.35 o 
  -4   3   6      370.20      371.02     26.06 o 
  -3   3   6      124.17      183.98     13.58 o 
  -2   3   6       12.33        4.49      6.11 o 
  -1   3   6     3275.36     3989.31     30.30 o 
   0   3   6      159.23      122.06      9.98 o 
   1   3   6      115.17       86.08     13.88 o 
   2   3   6     2973.70     2609.02    130.08 o 
   3   3   6       20.89       32.58     16.44 o 
   4   3   6      483.09      494.41     31.57 o 
   5   3   6      161.56      153.85     23.56 o 
   6   3   6       92.35       79.91     30.30 o 
 -11   4   6       56.93       60.23     21.35 o 
 -10   4   6       38.13       18.57     13.85 o 
  -9   4   6       33.80       33.16     12.44 o 
  -8   4   6       30.43       30.33     11.99 o 
  -7   4   6      805.77      832.58     24.12 o 
  -6   4   6      438.17      395.13     36.74 o 
  -5   4   6     1592.28     1502.43     50.05 o 
  -4   4   6     1232.68     1277.71     63.88 o 
  -3   4   6       30.31       26.73      6.00 o 
  -2   4   6      444.07      402.14     17.00 o 
  -1   4   6      894.36      932.28     15.50 o 
   0   4   6      140.79      111.64      9.02 o 
   1   4   6      781.76      702.42     24.35 o 
   2   4   6       53.77       35.41     14.41 o 
   3   4   6      442.54      431.69     24.59 o 
   4   4   6       51.02       47.73     15.24 o 
   5   4   6      143.10      143.17     20.84 o 
 -11   5   6       60.87       51.41     20.75 o 
 -10   5   6       58.52       52.25     14.84 o 
  -9   5   6        0.49      -16.32     13.00 o 
  -8   5   6      131.03      131.00     13.11 o 
  -7   5   6        0.53        0.69      9.36 o 
  -6   5   6      142.00      131.78     13.50 o 
  -5   5   6       60.37       53.89     12.33 o 
  -4   5   6      388.41      356.28     17.95 o 
  -3   5   6      938.65     1123.09     61.27 o 
  -2   5   6      228.47      239.00      9.25 o 
  -1   5   6     3675.19     4110.94     80.30 o 
   0   5   6       14.64       -0.01      8.08 o 
   1   5   6      174.14      156.60     15.64 o 
   2   5   6       18.71       17.68     12.84 o 
   3   5   6        0.01       -7.77     16.72 o 
   4   5   6       30.16       30.60     16.51 o 
   5   5   6       16.93       15.20     14.06 o 
 -10   6   6        0.58       19.28     16.37 o 
  -9   6   6        5.09       -7.10     11.37 o 
  -8   6   6        8.12        4.77      9.93 o 
  -7   6   6        0.19       -2.04      8.23 o 
  -6   6   6        0.02       -9.86      9.35 o 
  -5   6   6       15.00       -2.39     11.26 o 
  -4   6   6       84.69       87.86      9.78 o 
  -3   6   6      115.72      125.23      8.22 o 
  -2   6   6       75.26       82.96      8.98 o 
  -1   6   6       87.90       70.33      8.46 o 
   0   6   6      414.04      380.50     26.89 o 
   1   6   6       47.37       42.28     11.07 o 
   2   6   6       66.33       44.17     15.20 o 
   3   6   6      231.31      205.19     18.54 o 
   4   6   6       31.32       18.91     15.91 o 
   5   6   6       10.23       -4.46     15.27 o 
 -10   7   6       28.89       10.34     36.29 o 
  -9   7   6      129.97      105.86     15.65 o 
  -8   7   6       27.00        4.67     11.51 o 
  -7   7   6        3.16       -0.15     10.05 o 
  -6   7   6       10.55       -1.29      8.11 o 
  -5   7   6      172.61      126.17     18.60 o 
  -4   7   6      802.41      851.41     33.75 o 
  -3   7   6     1652.41     1875.65     43.93 o 
  -2   7   6       88.55       85.53      9.36 o 
  -1   7   6      514.05      489.77     19.03 o 
   0   7   6       27.47       38.59     13.77 o 
   1   7   6       32.82       21.77     14.40 o 
   2   7   6      269.49      230.95     27.20 o 
   3   7   6        0.33      -18.57     12.38 o 
   4   7   6      113.84       77.43     18.63 o 
   5   7   6        1.69       -7.44     17.15 o 
 -10   8   6      201.50      229.46     52.80 o 
  -9   8   6      106.99      133.90     20.34 o 
  -8   8   6        1.38        8.48     12.04 o 
  -7   8   6       36.73       32.43     10.92 o 
  -6   8   6      115.37      112.57     15.82 o 
  -5   8   6      195.17      191.95     19.99 o 
  -4   8   6     2066.60     1967.52    134.10 o 
  -3   8   6      342.36      340.85     13.05 o 
  -2   8   6      930.18      921.27     51.08 o 
  -1   8   6        3.38       -6.83      6.91 o 
   0   8   6       16.47        7.27      8.31 o 
   1   8   6      261.38      239.61     19.30 o 
   2   8   6       46.43       33.58     13.63 o 
   3   8   6      357.62      316.96     24.43 o 
   4   8   6       10.67       -6.43     13.82 o 
   5   8   6       97.11      103.65     28.79 o 
 -10   9   6       59.36       60.08     23.54 o 
  -9   9   6       71.41       73.37     18.19 o 
  -8   9   6      628.73      632.53     46.31 o 
  -7   9   6       84.83       92.09     14.68 o 
  -6   9   6       53.58       48.54     23.49 o 
  -5   9   6       51.64       21.09     25.44 o 
  -4   9   6      202.51      162.80     43.98 o 
  -3   9   6     2601.55     2815.64    210.71 o 
  -2   9   6      158.83      152.83     11.50 o 
  -1   9   6     1554.26     1566.72    101.28 o 
   0   9   6      500.29      470.27     24.64 o 
   1   9   6       29.06       29.47     13.77 o 
   2   9   6      129.58      151.45     18.60 o 
   3   9   6       42.35       25.20     15.68 o 
   4   9   6      115.96      109.61     23.25 o 
  -9  10   6       75.93      113.77     22.54 o 
  -8  10   6        9.26        7.35     12.51 o 
  -7  10   6      715.27      716.23     38.92 o 
  -6  10   6        2.55       -7.80     11.77 o 
  -5  10   6      440.52      430.99     29.04 o 
  -4  10   6       28.44       22.58     17.51 o 
  -3  10   6       65.86       58.31     16.41 o 
  -2  10   6     2982.54     3092.29     82.17 o 
  -1  10   6      385.58      367.73     16.91 o 
   0  10   6      574.68      624.97     31.07 o 
   1  10   6       37.38       12.15     12.96 o 
   2  10   6       10.95        8.34     13.36 o 
   3  10   6      420.81      481.04     29.02 o 
   4  10   6       41.78       83.02     23.31 o 
  -9  11   6       76.60       80.69     19.09 o 
  -8  11   6      899.97      732.07     36.80 o 
  -7  11   6       66.59       50.78     24.53 o 
  -6  11   6      638.43      662.86     53.42 o 
  -5  11   6      382.77      393.12     34.99 o 
  -4  11   6        2.46        3.09     14.16 o 
  -3  11   6      321.22      343.31     51.78 o 
  -2  11   6       10.09       29.19     13.69 o 
  -1  11   6     2132.25     2286.00    158.20 o 
   0  11   6      363.13      344.68     17.86 o 
   1  11   6       28.41       27.40     10.82 o 
   2  11   6      663.97      725.52     64.69 o 
   3  11   6       16.63       22.71     20.38 o 
  -8  12   6       12.71       25.98     16.07 o 
  -7  12   6      920.66      873.28     46.70 o 
  -6  12   6       84.65       64.46     16.01 o 
  -5  12   6      776.23      886.25     74.15 o 
  -4  12   6      159.96      188.08     29.51 o 
  -3  12   6       47.92       26.54     18.41 o 
  -2  12   6      987.80     1128.42     72.25 o 
  -1  12   6      652.12      565.06     25.50 o 
   0  12   6      417.04      473.16     21.92 o 
   1  12   6       25.51       27.98     11.72 o 
   2  12   6        9.45       15.64     22.28 o 
   3  12   6      331.36      343.77     32.58 o 
  -8  13   6      188.19      164.60     24.50 o 
  -7  13   6        1.74       -7.69     31.21 o 
  -6  13   6      390.39      357.23     23.84 o 
  -5  13   6      528.57      535.11     28.31 o 
  -4  13   6      312.97      326.28     39.35 o 
  -3  13   6       25.37       28.55     21.41 o 
  -2  13   6        3.43      -18.88     23.86 o 
  -1  13   6      712.46      832.15     40.70 o 
   0  13   6        4.08       -0.89     13.98 o 
   1  13   6       96.62      111.25     15.34 o 
   2  13   6      603.35      649.86     41.75 o 
  -7  14   6       19.91       15.76     14.45 o 
  -6  14   6       17.79       -1.47     18.89 o 
  -5  14   6      402.66      433.63     87.66 o 
  -4  14   6      644.53      850.49     70.78 o 
  -3  14   6        4.92       -3.58     21.40 o 
  -2  14   6       95.25       99.90     20.22 o 
  -1  14   6       21.14       44.73     19.66 o 
   0  14   6      197.50      226.95     21.38 o 
   1  14   6      431.75      506.27     36.80 o 
  -6  15   6       77.15       72.48     18.04 o 
  -5  15   6       60.06       59.42     16.03 o 
  -4  15   6      122.62      111.68     18.02 o 
  -3  15   6       50.19       38.42     20.26 o 
  -2  15   6      214.19      206.82     41.27 o 
  -1  15   6      254.80      289.66     30.56 o 
   0  15   6        2.85       14.02     22.61 o 
  -4  16   6       25.19       18.99     15.41 o 
  -3  16   6        2.29       -0.19     20.44 o 
  -2  16   6       41.51       42.79     23.78 o 
  -1  16   6        0.08       -3.84     22.16 o 
 -11   1   7        3.06       20.52     22.09 o 
 -10   1   7       83.51       99.38     23.82 o 
  -9   1   7       42.40       27.30     12.17 o 
  -8   1   7       45.13       28.15      9.50 o 
  -7   1   7       50.66       37.83      7.04 o 
  -6   1   7       87.85       73.24      7.20 o 
  -5   1   7      371.69      428.03     13.74 o 
  -4   1   7        1.59        0.51      6.14 o 
  -3   1   7        1.06       -1.08      7.38 o 
  -2   1   7     1638.90     1786.85     41.88 o 
  -1   1   7        0.50      -10.83      7.22 o 
   0   1   7     1218.08     1242.14     33.44 o 
   1   1   7      155.84      139.14     14.36 o 
   2   1   7       60.19       54.98     14.91 o 
   3   1   7       10.38        2.51     13.12 o 
   4   1   7        4.38        2.06     13.17 o 
   5   1   7      103.58      127.98     25.75 o 
 -11   2   7      178.76      188.79     27.13 o 
 -10   2   7        0.88       -4.92     13.89 o 
  -9   2   7      289.64      296.12     18.12 o 
  -8   2   7      634.29      643.64     58.89 o 
  -7   2   7       43.70       36.88      7.48 o 
  -6   2   7        3.20       -0.14      4.64 o 
  -5   2   7     1024.95     1080.15     52.00 o 
  -4   2   7      176.84      179.90      9.25 o 
  -3   2   7      139.45      185.09     10.41 o 
  -2   2   7      387.39      405.00     16.81 o 
  -1   2   7     2563.10     2759.03     90.18 o 
   0   2   7      163.74      126.66      7.44 o 
   1   2   7      440.71      429.39     16.42 o 
   2   2   7      300.23      294.94     22.56 o 
   3   2   7       20.06        4.24     13.23 o 
   4   2   7        4.33       12.65     17.30 o 
   5   2   7        1.09       14.49     16.11 o 
 -11   3   7        9.40       40.41     35.39 o 
 -10   3   7      168.39      197.74     22.47 o 
  -9   3   7      134.43      140.58     14.99 o 
  -8   3   7      231.35      213.38     24.28 o 
  -7   3   7     1811.05     1907.13     46.94 o 
  -6   3   7        0.38       -9.99      6.66 o 
  -5   3   7     4943.88     5184.53     91.16 o 
  -4   3   7      715.81      674.70     15.61 o 
  -3   3   7       31.98       15.32      6.24 o 
  -2   3   7     3819.53     4199.43    180.50 o 
  -1   3   7       16.83       15.64      5.69 o 
   0   3   7     1924.53     1780.63     55.23 o 
   1   3   7      533.85      473.62     25.17 o 
   2   3   7      351.54      368.19     22.84 o 
   3   3   7      920.06      985.84     43.74 o 
   4   3   7       10.81       10.89     15.47 o 
   5   3   7      361.10      361.40     32.06 o 
 -11   4   7      453.47      550.13     30.05 o 
 -10   4   7       36.95       29.83     12.35 o 
  -9   4   7       27.33       34.65     12.20 o 
  -8   4   7      424.01      401.89     22.05 o 
  -7   4   7      217.96      179.44     11.01 o 
  -6   4   7     5356.55     5920.34     91.51 o 
  -5   4   7      797.58      729.58     38.88 o 
  -4   4   7     5162.78     5294.16    479.29 o 
  -3   4   7     1022.71      909.08     39.98 o 
  -2   4   7        2.73       -4.86      5.79 o 
  -1   4   7       11.56       17.51      6.15 o 
   0   4   7      199.69      179.06     11.75 o 
   1   4   7     1064.24     1027.54     34.11 o 
   2   4   7     1247.06     1139.53     34.41 o 
   3   4   7      256.25      264.80     23.24 o 
   4   4   7      433.71      418.08     31.47 o 
   5   4   7       18.67       17.78     18.17 o 
 -11   5   7        2.72       24.53     25.10 o 
 -10   5   7      556.43      570.27     26.84 o 
  -9   5   7       55.24       54.41     12.07 o 
  -8   5   7      223.06      187.72     15.14 o 
  -7   5   7     1210.12     1272.35    107.71 o 
  -6   5   7        2.91        4.17      9.68 o 
  -5   5   7     9835.57    10591.33   2178.45 o 
  -4   5   7     2835.44     2770.23    197.73 o 
  -3   5   7     1323.29     1348.98     75.70 o 
  -2   5   7       41.53       20.04      6.64 o 
  -1   5   7       38.29       41.69      8.50 o 
   0   5   7     2538.78     2294.63     56.76 o 
   1   5   7      558.51      556.11     20.21 o 
   2   5   7      793.50      833.29     98.39 o 
   3   5   7     1716.14     1658.32     71.83 o 
   4   5   7        0.14       -0.34     15.38 o 
   5   5   7      115.40      123.59     28.72 o 
 -11   6   7      407.41      471.61     30.43 o 
 -10   6   7      307.88      274.63     18.75 o 
  -9   6   7      327.47      337.10     19.44 o 
  -8   6   7      562.98      537.00     33.00 o 
  -7   6   7       12.54       12.80      8.94 o 
  -6   6   7     1023.31      877.18     59.91 o 
  -5   6   7      563.42      500.84     65.89 o 
  -4   6   7     4996.31     5372.22    339.79 o 
  -3   6   7     5827.32     6597.60    285.10 o 
  -2   6   7       10.00        4.96      7.41 o 
  -1   6   7      382.92      361.38     17.43 o 
   0   6   7      448.92      447.57     39.43 o 
   1   6   7     1750.82     1734.98    111.04 o 
   2   6   7     1534.65     1496.76     41.48 o 
   3   6   7       90.79       81.95     17.51 o 
   4   6   7      311.07      285.62     23.25 o 
 -10   7   7      747.72      782.36     40.44 o 
  -9   7   7      220.83      199.70     20.56 o 
  -8   7   7      177.99      150.11     14.44 o 
  -7   7   7      696.62      611.13     43.05 o 
  -6   7   7       23.08       14.28     13.44 o 
  -5   7   7     2066.51     2145.90    200.38 o 
  -4   7   7     1695.83     1791.19     47.86 o 
  -3   7   7      989.66     1015.65     65.34 o 
  -2   7   7      480.72      394.15     15.07 o 
  -1   7   7       37.98       33.41      9.47 o 
   0   7   7     4209.57     4273.89    270.55 o 
   1   7   7      655.93      593.07     23.30 o 
   2   7   7      326.87      330.46     22.38 o 
   3   7   7      535.73      519.58     29.86 o 
   4   7   7        0.08       12.62     17.01 o 
 -10   8   7       73.65       58.67     20.10 o 
  -9   8   7      464.93      457.31     27.03 o 
  -8   8   7      808.38      790.78     26.86 o 
  -7   8   7      274.91      237.44     19.58 o 
  -6   8   7       25.89       19.91     11.90 o 
  -5   8   7        1.83      -14.75     11.85 o 
  -4   8   7      943.56      937.34     37.63 o 
  -3   8   7     1202.29     1228.34     26.05 o 
  -2   8   7      501.73      449.77     16.21 o 
  -1   8   7     3282.23     3428.08     90.67 o 
   0   8   7      206.00      191.21     13.69 o 
   1   8   7      349.45      302.68     16.23 o 
   2   8   7      108.70       95.68     18.82 o 
   3   8   7       88.62       80.43     17.94 o 
   4   8   7      247.01      223.25     40.28 o 
 -10   9   7        5.50       -9.04     19.56 o 
  -9   9   7       68.13       40.21     14.33 o 
  -8   9   7      382.97      338.89     22.67 o 
  -7   9   7     2684.87     2281.49    115.62 o 
  -6   9   7        8.76      -10.41     11.40 o 
  -5   9   7      260.96      276.70     93.28 o 
  -4   9   7      191.28      174.31     21.53 o 
  -3   9   7      360.46      312.73     35.16 o 
  -2   9   7     1526.08     1648.30     29.87 o 
  -1   9   7        3.27        4.41      9.73 o 
   0   9   7     1153.62     1129.80     55.85 o 
   1   9   7       61.96       47.64     11.11 o 
   2   9   7        8.51       18.28     15.72 o 
   3   9   7      298.72      320.81     25.20 o 
   4   9   7        0.02        1.11     23.33 o 
  -9  10   7       15.69       11.76     14.68 o 
  -8  10   7      299.51      275.81     22.94 o 
  -7  10   7      109.38       61.76     14.15 o 
  -6  10   7      571.01      596.94     61.60 o 
  -5  10   7       20.53       14.67     14.77 o 
  -4  10   7      142.54      122.33     22.94 o 
  -3  10   7       33.44       28.12     18.35 o 
  -2  10   7       77.64       77.46     14.01 o 
  -1  10   7     1361.96     1492.82     88.94 o 
   0  10   7      366.55      341.70     18.51 o 
   1  10   7       30.25       23.41     10.62 o 
   2  10   7       70.06       46.38     17.26 o 
   3  10   7      119.00      103.55     18.80 o 
  -9  11   7       33.80       26.49     17.77 o 
  -8  11   7      148.73      140.46     18.55 o 
  -7  11   7      377.52      276.60     25.11 o 
  -6  11   7        1.75      -20.93     13.95 o 
  -5  11   7      253.61      268.36     45.00 o 
  -4  11   7        0.17      -20.39     13.60 o 
  -3  11   7      312.10      345.05     29.53 o 
  -2  11   7       60.24       50.61     18.93 o 
  -1  11   7        4.57        0.47     11.54 o 
   0  11   7       65.26       52.14     11.93 o 
   1  11   7       64.84       61.94     13.39 o 
   2  11   7       26.76       14.49     12.56 o 
   3  11   7        9.01       -3.74     23.62 o 
  -8  12   7       36.51       28.45     16.06 o 
  -7  12   7       16.66        1.05     13.68 o 
  -6  12   7        1.42       12.62     13.58 o 
  -5  12   7        0.59      -22.65     16.73 o 
  -4  12   7       83.35       51.54     22.30 o 
  -3  12   7        8.90       21.26     19.61 o 
  -2  12   7       40.89       34.14     19.26 o 
  -1  12   7      203.17      222.74     20.80 o 
   0  12   7       43.40       44.04     12.78 o 
   1  12   7       20.08        7.66     13.32 o 
   2  12   7        9.72        5.61     13.03 o 
  -8  13   7       18.34       17.02     16.16 o 
  -7  13   7       24.29       -5.30     14.91 o 
  -6  13   7        3.04      -10.15     15.02 o 
  -5  13   7       76.54       84.08     23.63 o 
  -4  13   7       33.68       21.42     28.95 o 
  -3  13   7        0.18      -17.45     17.98 o 
  -2  13   7        0.88        9.29     15.71 o 
  -1  13   7       95.68       97.74     23.02 o 
   0  13   7       12.28       21.78     15.15 o 
   1  13   7       52.33       34.85     13.00 o 
  -7  14   7        0.64      -17.66     15.60 o 
  -6  14   7      129.14      114.92     19.19 o 
  -5  14   7      125.28      124.95     29.02 o 
  -4  14   7      437.55      413.67     35.59 o 
  -3  14   7       64.66       70.62     22.65 o 
  -2  14   7        3.65      -10.06     21.60 o 
  -1  14   7       31.03       24.56     18.25 o 
   0  14   7      160.70      176.26     26.86 o 
   1  14   7       89.84       99.80     60.04 o 
  -6  15   7        7.77        3.72     13.04 o 
  -5  15   7      201.59      230.76     29.66 o 
  -4  15   7      174.14      172.91     43.98 o 
  -3  15   7      155.32      159.10     29.20 o 
  -2  15   7       25.64       -5.85     23.04 o 
  -1  15   7        0.22        3.42     18.90 o 
   0  15   7      149.54      179.78     37.99 o 
  -4  16   7      169.49      200.81     33.35 o 
  -3  16   7      187.49      127.99     37.54 o 
 -11   0   8       16.32       22.16     23.97 o 
 -10   0   8     1067.76     1101.27     65.58 o 
  -9   0   8      283.87      163.90     88.08 o 
  -8   0   8     4389.33     4488.98     68.35 o 
  -7   0   8     5741.03     5917.02     47.40 o 
  -6   0   8      198.26      172.09     15.00 o 
  -5   0   8     2262.47     2737.79     89.32 o 
  -4   0   8      414.32      382.54     17.82 o 
  -3   0   8     2390.57     2716.46     63.77 o 
  -2   0   8     5837.17     6938.21    400.03 o 
  -1   0   8      773.13      878.64     27.07 o 
   0   0   8     7417.37     8587.13    341.80 o 
   1   0   8      115.55      116.01     28.49 o 
   2   0   8       88.18      125.05     34.60 o 
   3   0   8      812.67      782.87     57.44 o 
   4   0   8      165.80      148.80     41.83 o 
 -11   1   8       67.77       74.59     30.30 o 
 -10   1   8        6.85       17.08     16.94 o 
  -9   1   8     1634.41     1822.94     41.50 o 
  -8   1   8      933.01      942.63     37.28 o 
  -7   1   8     3101.32     2992.21     60.78 o 
  -6   1   8     2122.39     2111.73     98.22 o 
  -5   1   8       61.43       67.05      7.88 o 
  -4   1   8      908.47      911.45     35.05 o 
  -3   1   8     1328.35     1377.95     45.30 o 
  -2   1   8     4239.62     4795.73     42.58 o 
  -1   1   8     3708.28     3985.60    229.06 o 
   0   1   8        8.14       20.92     24.54 o 
   1   1   8     2096.99     2148.21    185.09 o 
   2   1   8       83.50       69.88     18.85 o 
   3   1   8      760.02      694.01     38.83 o 
   4   1   8      672.06      483.02    101.53 o 
 -11   2   8       28.44       32.43     20.32 o 
 -10   2   8      375.07      389.92     22.71 o 
  -9   2   8       16.06       11.80     12.15 o 
  -8   2   8     1151.71     1170.11     50.89 o 
  -7   2   8     3885.52     3823.59     83.16 o 
  -6   2   8      840.63      807.71     46.39 o 
  -5   2   8     1369.93     1088.43     62.28 o 
  -4   2   8       50.49       46.19      8.42 o 
  -3   2   8     4305.66     5068.19     97.72 o 
  -2   2   8     4088.04     4747.16    135.73 o 
  -1   2   8      376.36      361.28     13.76 o 
   0   2   8     1649.61     1540.99     38.16 o 
   1   2   8       36.61       38.04     12.55 o 
   2   2   8      223.04      230.68     31.76 o 
   3   2   8      513.25      470.28     27.74 o 
   4   2   8      178.92      144.81     27.25 o 
 -11   3   8       51.36       85.41     21.64 o 
 -10   3   8        0.25       -6.41     11.41 o 
  -9   3   8      179.38      181.70     15.59 o 
  -8   3   8      371.33      359.73     21.76 o 
  -7   3   8      893.19      812.60     69.21 o 
  -6   3   8      889.29      844.49     86.72 o 
  -5   3   8        1.44        1.37      6.06 o 
  -4   3   8     1607.55     1522.67     46.38 o 
  -3   3   8     1286.83     1380.45     82.81 o 
  -2   3   8     2227.90     2604.74     62.70 o 
  -1   3   8      932.62     1000.87     33.49 o 
   0   3   8        0.25       -5.32      8.17 o 
   1   3   8      160.95      129.22     24.90 o 
   2   3   8       80.11       97.01     15.32 o 
   3   3   8      239.02      241.71     25.58 o 
   4   3   8      475.62      481.10     35.23 o 
 -11   4   8       20.66       27.23     17.95 o 
 -10   4   8      229.81      235.43     18.08 o 
  -9   4   8       12.71        5.76     10.70 o 
  -8   4   8       14.10        5.02      8.21 o 
  -7   4   8      481.85      338.18     39.91 o 
  -6   4   8       94.03       89.23     14.15 o 
  -5   4   8     1847.62     1819.75    109.05 o 
  -4   4   8        1.17       -5.98      6.43 o 
  -3   4   8     1705.19     2106.01    119.12 o 
  -2   4   8     2051.09     2363.89     56.14 o 
  -1   4   8        8.60       11.08      8.58 o 
   0   4   8      137.48      126.39     12.37 o 
   1   4   8       22.89        6.88      9.50 o 
   2   4   8      225.03      233.55     21.31 o 
   3   4   8       96.07       85.50     18.21 o 
   4   4   8       54.52       42.79     19.87 o 
 -11   5   8       10.11       14.94     16.48 o 
 -10   5   8       20.52        5.60     13.27 o 
  -9   5   8      660.26      676.84     24.56 o 
  -8   5   8        0.68       -7.21      8.20 o 
  -7   5   8        2.36      -11.76     11.15 o 
  -6   5   8        0.86        4.80      9.60 o 
  -5   5   8        4.27        5.96     10.49 o 
  -4   5   8      212.72      253.38     16.52 o 
  -3   5   8      603.03      610.63     28.84 o 
  -2   5   8      279.96      291.48     12.30 o 
  -1   5   8       22.96       13.51      9.12 o 
   0   5   8       16.92       19.89      8.21 o 
   1   5   8      201.67      179.13     15.70 o 
   2   5   8       96.76      104.43     17.55 o 
   3   5   8        0.17      -17.08     16.11 o 
   4   5   8      125.56      106.27     19.34 o 
 -11   6   8        0.81       10.46     12.33 o 
 -10   6   8       51.96       37.64     14.53 o 
  -9   6   8       66.32       61.94     12.70 o 
  -8   6   8       62.45       53.46      9.59 o 
  -7   6   8      202.06      156.78     12.67 o 
  -6   6   8       10.01       -0.16     10.55 o 
  -5   6   8     1186.71     1298.48     81.01 o 
  -4   6   8      102.27       99.07      9.93 o 
  -3   6   8      179.02      182.84     10.83 o 
  -2   6   8      221.14      252.24     21.74 o 
  -1   6   8       30.71       20.32      9.99 o 
   0   6   8       42.45       22.28     10.25 o 
   1   6   8       32.28       32.95     11.43 o 
   2   6   8        0.09       -2.21     10.25 o 
   3   6   8        3.34        4.37     16.28 o 
   4   6   8        5.56      -11.77     15.34 o 
 -11   7   8       25.89       33.56     14.95 o 
 -10   7   8        9.10       12.83     13.84 o 
  -9   7   8       22.64       17.10     13.16 o 
  -8   7   8        2.58       -3.88      8.28 o 
  -7   7   8      332.15      295.71     29.22 o 
  -6   7   8        0.99       -5.58      9.75 o 
  -5   7   8        5.06        3.09     12.92 o 
  -4   7   8      916.94      994.36     60.32 o 
  -3   7   8      424.69      399.53     17.12 o 
  -2   7   8        4.68        5.41      8.67 o 
  -1   7   8       45.81       43.72     10.78 o 
   0   7   8        7.66        5.66      9.72 o 
   1   7   8      136.20      140.71     13.42 o 
   2   7   8        6.26       17.91      9.52 o 
   3   7   8       87.02       81.08     19.10 o 
 -10   8   8      102.81      105.30     18.81 o 
  -9   8   8       23.27       20.59     12.18 o 
  -8   8   8       40.71       50.80     12.03 o 
  -7   8   8      742.25      746.08     41.01 o 
  -6   8   8       27.52       11.75     12.21 o 
  -5   8   8      258.05      259.77     22.42 o 
  -4   8   8        0.14      -18.54     12.36 o 
  -3   8   8       23.19        2.76     12.26 o 
  -2   8   8      383.85      371.79     17.08 o 
  -1   8   8       67.52       65.68     11.37 o 
   0   8   8     1571.27     1679.86     96.06 o 
   1   8   8       98.35      117.76     14.40 o 
   2   8   8       37.71       45.74     11.58 o 
   3   8   8        3.64       -9.24     18.98 o 
 -10   9   8        7.01        8.58     15.22 o 
  -9   9   8      369.95      351.78     23.80 o 
  -8   9   8      136.41       85.34     19.63 o 
  -7   9   8      562.74      538.90     45.58 o 
  -6   9   8      731.00      742.34     37.03 o 
  -5   9   8       84.69       75.98     18.08 o 
  -4   9   8       94.74       87.06     19.32 o 
  -3   9   8       39.93       23.22     16.87 o 
  -2   9   8      373.68      377.98     17.62 o 
  -1   9   8      592.14      585.84     29.22 o 
   0   9   8       23.81       17.21     10.42 o 
   1   9   8      723.52      788.37     56.47 o 
   2   9   8      130.50      159.66     17.51 o 
   3   9   8       47.50       49.66     17.35 o 
 -10  10   8       56.72       32.21     15.03 o 
  -9  10   8       32.31       42.18     15.97 o 
  -8  10   8      500.38      557.58     45.96 o 
  -7  10   8      860.98      892.79     34.57 o 
  -6  10   8      442.01      442.86     33.17 o 
  -5  10   8       18.03       -1.26     18.07 o 
  -4  10   8       22.42        0.50     16.73 o 
  -3  10   8      358.79      332.09     26.33 o 
  -2  10   8     1167.08     1304.31     48.27 o 
  -1  10   8      315.91      266.32     16.07 o 
   0  10   8      900.01      816.93     50.23 o 
   1  10   8        1.19       -4.40      9.00 o 
   2  10   8        2.23        6.23     10.79 o 
  -9  11   8      100.52       84.86     18.09 o 
  -8  11   8      196.19      203.19     20.65 o 
  -7  11   8      436.81      391.01     55.17 o 
  -6  11   8     1841.53     1892.47    461.65 o 
  -5  11   8       30.71       21.87     19.14 o 
  -4  11   8       12.73       -5.20     16.00 o 
  -3  11   8      346.04      353.32     29.82 o 
  -2  11   8      822.52      858.70     91.81 o 
  -1  11   8     1236.55     1303.38     31.88 o 
   0  11   8       15.04       18.09     15.31 o 
   1  11   8      262.13      250.98     18.65 o 
   2  11   8        7.56       -8.24     14.33 o 
  -8  12   8       99.60      114.68     18.60 o 
  -7  12   8      285.70      265.97     25.89 o 
  -6  12   8      132.54      144.65     25.36 o 
  -5  12   8      646.08      633.30     54.95 o 
  -4  12   8       30.99        6.22     19.04 o 
  -3  12   8      695.26      772.14     42.34 o 
  -2  12   8      878.20      837.81     47.15 o 
  -1  12   8       40.42       29.71     16.32 o 
   0  12   8      211.14      200.01     19.16 o 
   1  12   8        5.70       -1.50     11.83 o 
  -8  13   8        7.29       -0.47     14.71 o 
  -7  13   8       70.40       73.00     18.00 o 
  -6  13   8      353.88      368.76     44.54 o 
  -5  13   8       78.43       53.85     23.44 o 
  -4  13   8      317.21      371.27     33.92 o 
  -3  13   8      337.38      373.77     50.77 o 
  -2  13   8      159.25      156.92     26.70 o 
  -1  13   8       75.12       71.05     18.22 o 
   0  13   8       10.07        9.69     15.26 o 
   1  13   8      312.34      294.91     20.63 o 
  -7  14   8       20.25       16.26     12.90 o 
  -6  14   8       35.84       27.92     15.76 o 
  -5  14   8      248.36      324.08     83.44 o 
  -4  14   8        2.75        3.89     16.77 o 
  -3  14   8      224.07      203.44     27.15 o 
  -2  14   8      247.60      246.97     29.99 o 
  -1  14   8       54.03       39.86     17.95 o 
   0  14   8      140.35      170.18     25.28 o 
  -6  15   8       18.31       -4.19     15.29 o 
  -5  15   8        0.63      -22.82     20.68 o 
  -4  15   8      267.65      311.66     79.15 o 
  -3  15   8      297.31      231.31     28.49 o 
  -2  15   8       22.60       43.56     24.76 o 
 -12   1   9       13.65        9.43     20.36 o 
 -11   1   9       22.45        2.21     17.50 o 
 -10   1   9      144.95      146.75     28.46 o 
  -9   1   9      164.37      172.78     19.44 o 
  -8   1   9     1089.06      988.63     71.88 o 
  -7   1   9        7.96        4.02      7.35 o 
  -6   1   9       33.30       27.60      7.08 o 
  -5   1   9      164.60      130.90      9.60 o 
  -4   1   9       10.05        3.95      9.13 o 
  -3   1   9       20.88       11.74      9.41 o 
  -2   1   9       14.33        5.31      7.81 o 
  -1   1   9      348.43      372.87     18.14 o 
   0   1   9       48.13       33.46     17.47 o 
   1   1   9        9.21       16.65     26.34 o 
   2   1   9      136.68      107.69     20.60 o 
   3   1   9        7.72      -10.58     19.28 o 
   4   1   9       44.55       43.62     27.64 o 
 -12   2   9        5.64       11.42     24.46 o 
 -11   2   9        0.63       -0.63     18.76 o 
 -10   2   9       34.87       42.70     16.78 o 
  -9   2   9      936.76      760.89     28.52 o 
  -8   2   9       10.94       11.05      8.48 o 
  -7   2   9     1402.92     1295.33     68.01 o 
  -6   2   9      529.92      519.77     15.10 o 
  -5   2   9        3.42       -3.07      6.15 o 
  -4   2   9      190.31      246.03     12.39 o 
  -3   2   9        0.07      -12.50      8.67 o 
  -2   2   9     1334.12     1435.61     34.79 o 
  -1   2   9      853.42      867.36     43.42 o 
   0   2   9      143.81      137.26     27.40 o 
   1   2   9      588.11      583.34     27.38 o 
   2   2   9        0.03       -1.81     17.41 o 
   3   2   9        5.35       18.60     16.43 o 
   4   2   9      157.49       92.68     22.04 o 
 -12   3   9      113.97      116.97     28.82 o 
 -11   3   9       27.74       37.79     21.35 o 
 -10   3   9      450.85      473.94     26.70 o 
  -9   3   9       24.72       19.43     11.40 o 
  -8   3   9      363.15      305.35     13.55 o 
  -7   3   9      251.70      218.40     16.26 o 
  -6   3   9      672.37      663.04     53.95 o 
  -5   3   9      948.18      902.51     69.49 o 
  -4   3   9       15.24        3.02      8.06 o 
  -3   3   9      900.95      960.54     21.90 o 
  -2   3   9     1159.49     1178.98     44.39 o 
  -1   3   9      972.59      945.95     24.44 o 
   0   3   9      475.45      492.92     43.74 o 
   1   3   9       43.14       48.98     13.58 o 
   2   3   9      103.03       97.66     17.24 o 
   3   3   9       24.98       16.98     14.83 o 
 -11   4   9      201.98      216.96     22.94 o 
 -10   4   9      102.00      103.62     17.53 o 
  -9   4   9     1425.55     1505.84     61.19 o 
  -8   4   9      184.02      180.95     17.10 o 
  -7   4   9      694.08      566.20     84.60 o 
  -6   4   9     2593.12     2537.12    281.67 o 
  -5   4   9      433.36      469.70     16.20 o 
  -4   4   9     3100.90     3355.62    263.14 o 
  -3   4   9       36.16       30.02      9.51 o 
  -2   4   9     5530.78     6230.69    184.10 o 
  -1   4   9      825.48      759.23     46.67 o 
   0   4   9      188.17      172.13     13.28 o 
   1   4   9     1438.33     1221.02    124.38 o 
   2   4   9        1.54       -8.27     17.33 o 
   3   4   9      182.30      202.59     23.77 o 
 -11   5   9      350.73      375.53     24.61 o 
 -10   5   9      732.06      777.41     26.96 o 
  -9   5   9        3.15       16.50     11.29 o 
  -8   5   9        9.36       12.47     10.05 o 
  -7   5   9       74.34       63.46     16.93 o 
  -6   5   9     1555.61     1627.45    117.25 o 
  -5   5   9     1770.16     1693.19    214.39 o 
  -4   5   9      273.47      240.25     12.81 o 
  -3   5   9     2821.32     3433.97    191.50 o 
  -2   5   9      919.03      959.17     25.43 o 
  -1   5   9      475.10      396.41     36.30 o 
   0   5   9      734.07      678.24     26.75 o 
   1   5   9      219.74      176.96     30.84 o 
   2   5   9      309.13      333.81     25.49 o 
   3   5   9       87.17       96.71     21.93 o 
 -11   6   9      281.87      336.35     33.81 o 
 -10   6   9      188.54      172.71     17.18 o 
  -9   6   9     2830.07     2676.05    172.49 o 
  -8   6   9        0.89       -4.12     11.29 o 
  -7   6   9       22.25        7.87     13.43 o 
  -6   6   9      739.99      640.45     25.32 o 
  -5   6   9      865.10      878.94     44.76 o 
  -4   6   9     6197.81     7152.09    190.12 o 
  -3   6   9      106.67      117.76     10.65 o 
  -2   6   9     1392.66     1499.31     29.57 o 
  -1   6   9      285.50      280.85     22.29 o 
   0   6   9       22.93       35.42     20.04 o 
   1   6   9     2310.50     2166.77    104.51 o 
   2   6   9       12.08       -9.10     15.16 o 
   3   6   9      378.91      409.25     30.12 o 
 -11   7   9       73.85       44.37     13.19 o 
 -10   7   9      890.96      879.67     29.03 o 
  -9   7   9       68.90       77.05     11.98 o 
  -8   7   9     1745.99     1687.00    128.80 o 
  -7   7   9        1.47      -11.84     12.15 o 
  -6   7   9      408.43      370.84     62.69 o 
  -5   7   9     2290.84     2298.79     44.26 o 
  -4   7   9        0.20        0.46     11.19 o 
  -3   7   9     1785.93     1970.38     95.00 o 
  -2   7   9      247.69      223.92     14.92 o 
  -1   7   9      338.44      310.94     23.34 o 
   0   7   9      171.70      168.78     15.36 o 
   1   7   9      119.53      124.22     26.73 o 
   2   7   9     1653.66     1688.80     51.69 o 
   3   7   9      163.29      161.40     24.84 o 
 -10   8   9       86.24       59.11     13.37 o 
  -9   8   9     1114.70     1005.32     75.53 o 
  -8   8   9       68.17       45.85     14.94 o 
  -7   8   9      183.76      188.64     19.10 o 
  -6   8   9        2.94       -0.73     12.12 o 
  -5   8   9      341.76      345.75     22.09 o 
  -4   8   9     1693.98     1814.76    172.88 o 
  -3   8   9        0.46       -3.11     11.50 o 
  -2   8   9      882.93      952.94     25.98 o 
  -1   8   9      168.75      167.23     15.79 o 
   0   8   9       10.50        3.73     11.48 o 
   1   8   9      456.16      414.16     20.95 o 
   2   8   9        0.50       28.21     19.67 o 
 -10   9   9      117.15      105.32     18.38 o 
  -9   9   9        7.52       -5.15      9.51 o 
  -8   9   9      750.42      627.19     24.18 o 
  -7   9   9       39.04       33.58     13.66 o 
  -6   9   9        1.59      -24.38     16.25 o 
  -5   9   9     1355.45     1406.14    285.38 o 
  -4   9   9       43.42       33.61     17.76 o 
  -3   9   9      929.12      877.32    152.41 o 
  -2   9   9      311.26      279.91     20.16 o 
  -1   9   9      280.72      243.01     16.41 o 
   0   9   9       32.86       26.22     10.70 o 
   1   9   9       23.21        8.57     12.19 o 
   2   9   9      851.24      848.34     73.54 o 
 -10  10   9        2.94        2.74     16.00 o 
  -9  10   9       48.29       22.84     14.20 o 
  -8  10   9        0.04      -16.70     11.14 o 
  -7  10   9      182.02      191.06     31.77 o 
  -6  10   9       29.25       12.89     15.50 o 
  -5  10   9        5.93       12.00     16.58 o 
  -4  10   9      359.89      417.64     34.16 o 
  -3  10   9        2.39       10.35     17.65 o 
  -2  10   9      542.22      509.08     31.70 o 
  -1  10   9      101.48       94.38     14.33 o 
   0  10   9       11.55       14.29     11.61 o 
   1  10   9        0.95        7.96     13.54 o 
   2  10   9        0.06       -8.20     13.79 o 
  -9  11   9        4.00        4.74     12.57 o 
  -8  11   9        0.39      -17.31     11.54 o 
  -7  11   9       14.63       20.68     18.14 o 
  -6  11   9        1.08       -2.26     16.36 o 
  -5  11   9      208.48      225.73     79.49 o 
  -4  11   9      159.76      149.68     28.53 o 
  -3  11   9      199.76      221.27     26.84 o 
  -2  11   9        0.78      -11.26     14.70 o 
  -1  11   9        0.17       -7.69     16.12 o 
   0  11   9        3.21       -2.53     11.38 o 
   1  11   9       29.89       14.96     13.84 o 
  -9  12   9       12.33       -9.12     19.69 o 
  -8  12   9        2.14        9.77     14.14 o 
  -7  12   9      117.88      121.52     19.65 o 
  -6  12   9       24.86       -3.61     20.58 o 
  -5  12   9        0.05       -5.59     16.39 o 
  -4  12   9       24.48       28.02     21.59 o 
  -3  12   9        3.80      -12.53     18.48 o 
  -2  12   9        9.85       12.25     17.98 o 
  -1  12   9       14.97       -3.33     14.65 o 
   0  12   9       16.72        3.61     13.09 o 
   1  12   9       20.36        1.40     14.83 o 
  -8  13   9        3.26       -9.97     14.58 o 
  -7  13   9       16.94        5.07     13.33 o 
  -6  13   9       10.93      -27.85     20.63 o 
  -5  13   9       19.40       16.63     27.14 o 
  -4  13   9       11.41       -2.30     19.11 o 
  -3  13   9        0.49       -0.97     20.31 o 
  -2  13   9        9.57       13.13     18.20 o 
  -1  13   9       68.88       49.70     17.60 o 
   0  13   9       51.08       54.51     19.41 o 
  -7  14   9       44.24       14.58     15.56 o 
  -6  14   9        8.26      -28.34     23.05 o 
  -5  14   9        3.18      -23.28     18.45 o 
  -4  14   9      146.91      146.35     28.29 o 
  -3  14   9        3.06       -5.30     20.22 o 
  -2  14   9       86.37       80.43     23.30 o 
  -1  14   9      108.09       62.03     19.17 o 
  -5  15   9      181.73      180.77     33.58 o 
  -4  15   9        0.69        1.45     17.78 o 
  -3  15   9       30.19       12.29     22.30 o 
 -12   0  10       32.77       25.10     37.99 o 
 -11   0  10      344.63      391.21     52.01 o 
 -10   0  10       23.99       24.42     32.56 o 
  -9   0  10      681.96      513.10     48.84 o 
  -8   0  10     3736.55     3598.75    337.96 o 
  -7   0  10       66.80       57.94     14.19 o 
  -6   0  10      130.41       95.80     14.14 o 
  -5   0  10      797.56      666.22     43.87 o 
  -4   0  10     3031.00     3109.89     55.01 o 
  -3   0  10     4858.73     5187.92    106.28 o 
  -2   0  10       21.54       48.23     17.00 o 
  -1   0  10      603.93      651.04     44.77 o 
   0   0  10        7.09        1.58     18.77 o 
   1   0  10      127.22      110.13     28.27 o 
   2   0  10     1691.17     1763.61     85.03 o 
   3   0  10        1.77        6.78     27.14 o 
 -12   1  10      282.48      319.85     41.95 o 
 -11   1  10       53.05       74.15     29.06 o 
 -10   1  10      281.05      332.25     39.57 o 
  -9   1  10     3030.03     2845.49     41.18 o 
  -8   1  10      203.52      143.05     10.74 o 
  -7   1  10     1161.09     1063.88     69.97 o 
  -6   1  10        1.71       -8.33      7.47 o 
  -5   1  10     1158.88     1145.92     29.48 o 
  -4   1  10     6873.08     7572.66    230.79 o 
  -3   1  10      253.60      245.71     14.47 o 
  -2   1  10     4011.62     4457.95     70.89 o 
  -1   1  10      158.56      171.73     38.78 o 
   0   1  10        9.51       -8.21     16.02 o 
   1   1  10      223.88      234.13     26.01 o 
   2   1  10      110.77      115.42     24.11 o 
   3   1  10     1332.89     1214.33    133.42 o 
 -12   2  10        0.57        0.25     17.87 o 
 -11   2  10      866.99     1028.59     49.17 o 
 -10   2  10       48.16       56.12     18.21 o 
  -9   2  10      225.53      182.70     34.34 o 
  -8   2  10     2039.39     2061.42    123.97 o 
  -7   2  10        7.51       15.14      8.79 o 
  -6   2  10      656.00      618.24     21.84 o 
  -5   2  10     1004.97     1000.47     65.80 o 
  -4   2  10     1576.47     1596.41     46.18 o 
  -3   2  10     2641.96     2897.09     63.26 o 
  -2   2  10        4.15        1.65     10.30 o 
  -1   2  10     2896.87     3130.94     81.89 o 
   0   2  10       51.05       58.54     17.27 o 
   1   2  10       98.69      100.50     23.91 o 
   2   2  10     1003.09      897.42     43.55 o 
   3   2  10        0.02      -12.14     17.00 o 
 -12   3  10      502.53      534.86     54.95 o 
 -11   3  10      184.77      199.42     27.95 o 
 -10   3  10      389.62      409.82     24.80 o 
  -9   3  10       14.47       18.16      8.42 o 
  -8   3  10       86.16       71.87     14.41 o 
  -7   3  10        6.02        3.01     12.23 o 
  -6   3  10      108.45      120.13     10.19 o 
  -5   3  10     1575.05     1759.64     56.89 o 
  -4   3  10     2760.01     3202.96    196.65 o 
  -3   3  10      170.28      141.08     12.14 o 
  -2   3  10      430.14      493.76     22.24 o 
  -1   3  10      268.62      262.88     22.51 o 
   0   3  10      206.10      201.59     18.62 o 
   1   3  10      540.41      470.67     26.16 o 
   2   3  10       32.81       20.06     18.32 o 
   3   3  10      194.66      216.48     29.66 o 
 -12   4  10        1.42       19.77     19.49 o 
 -11   4  10      435.70      513.14     30.02 o 
 -10   4  10      259.71      272.93     22.36 o 
  -9   4  10        0.56       -7.90      8.96 o 
  -8   4  10      126.99      126.75     16.39 o 
  -7   4  10       23.85       35.63     20.39 o 
  -6   4  10      583.29      551.74     27.34 o 
  -5   4  10     1187.26     1240.79     25.38 o 
  -4   4  10      355.80      348.25     15.52 o 
  -3   4  10      145.46      133.98     12.18 o 
  -2   4  10       21.39        8.23     11.16 o 
  -1   4  10      809.33      754.67     38.87 o 
   0   4  10      127.59      132.00     16.79 o 
   1   4  10       43.87       48.64     15.74 o 
   2   4  10      267.42      219.14     23.14 o 
   3   4  10        6.55       14.05     16.04 o 
 -11   5  10        9.26       20.82     17.37 o 
 -10   5  10      147.91      147.05     19.31 o 
  -9   5  10        3.07        7.85      8.14 o 
  -8   5  10       37.95       35.25     14.06 o 
  -7   5  10      424.65      355.12     32.92 o 
  -6   5  10       64.73       40.72     15.33 o 
  -5   5  10      851.76      852.86     55.99 o 
  -4   5  10      363.56      364.64     25.39 o 
  -3   5  10        0.79        5.93     12.83 o 
  -2   5  10      487.51      510.97     19.72 o 
  -1   5  10       39.20       19.62     10.90 o 
   0   5  10      720.41      718.41     35.54 o 
   1   5  10      291.09      213.43     19.75 o 
   2   5  10        0.53       -7.44     16.06 o 
 -11   6  10        3.64       11.36     16.08 o 
 -10   6  10       44.33       19.95     12.59 o 
  -9   6  10        5.59       -4.54      8.86 o 
  -8   6  10      450.23      439.07     71.87 o 
  -7   6  10       14.28        9.41     13.98 o 
  -6   6  10      289.42      285.64     20.22 o 
  -5   6  10      161.60      171.90     18.45 o 
  -4   6  10        0.41       -9.64      9.82 o 
  -3   6  10      134.64      135.46     16.44 o 
  -2   6  10        7.33        8.04     11.39 o 
  -1   6  10      520.16      512.83     29.73 o 
   0   6  10       66.18       60.88     13.34 o 
   1   6  10       39.42       36.21     14.43 o 
   2   6  10        3.94        3.08     14.48 o 
 -11   7  10        1.52       17.16     16.52 o 
 -10   7  10       53.09       52.04     15.44 o 
  -9   7  10       58.41       58.11     11.25 o 
  -8   7  10        3.06       14.96     13.12 o 
  -7   7  10       37.92       36.73     13.13 o 
  -6   7  10       10.08       41.45     14.80 o 
  -5   7  10        5.04       21.78     13.81 o 
  -4   7  10      196.95      175.21     16.83 o 
  -3   7  10      121.43      114.05     16.19 o 
  -2   7  10      278.18      277.15     17.24 o 
  -1   7  10       28.19       27.38     13.55 o 
   0   7  10      177.81      131.12     13.29 o 
   1   7  10       32.43       35.02     16.37 o 
   2   7  10       40.46       31.03     22.18 o 
 -11   8  10       14.88       21.22     14.80 o 
 -10   8  10       19.72       12.95     13.14 o 
  -9   8  10       65.23       29.59     13.15 o 
  -8   8  10      741.00      733.09     82.25 o 
  -7   8  10       18.59       13.44     13.58 o 
  -6   8  10        4.95       -4.39     13.30 o 
  -5   8  10       82.05       85.64     15.27 o 
  -4   8  10      272.34      274.79     26.08 o 
  -3   8  10      665.40      697.74     35.31 o 
  -2   8  10        2.22       -9.60     13.51 o 
  -1   8  10      330.77      271.06     17.12 o 
   0   8  10       36.70       24.87     11.02 o 
   1   8  10        6.50       -5.19     11.15 o 
   2   8  10      203.71      187.80     21.43 o 
 -10   9  10       36.41       29.18     13.45 o 
  -9   9  10      461.16      432.71     21.84 o 
  -8   9  10       77.59       56.13     12.99 o 
  -7   9  10      931.53      970.99     78.68 o 
  -6   9  10       66.09       48.58     15.06 o 
  -5   9  10       47.52       51.37     20.91 o 
  -4   9  10      624.16      671.43    132.51 o 
  -3   9  10        8.58        5.09     15.72 o 
  -2   9  10      610.18      649.55     36.53 o 
  -1   9  10        3.77       11.35     12.53 o 
   0   9  10       34.87       37.54     18.43 o 
   1   9  10       77.08       80.54     14.75 o 
 -10  10  10        2.39      -11.97     16.84 o 
  -9  10  10       90.03       81.84     19.93 o 
  -8  10  10      419.81      421.56     39.08 o 
  -7  10  10       11.94      -10.00     20.19 o 
  -6  10  10      512.39      566.36     37.26 o 
  -5  10  10       17.11        6.11     17.00 o 
  -4  10  10      124.66       94.58     23.26 o 
  -3  10  10      769.04      782.93     41.10 o 
  -2  10  10        1.02        0.96     14.42 o 
  -1  10  10      640.13      604.93     27.74 o 
   0  10  10       34.63       30.19     11.59 o 
   1  10  10       10.49        5.35     12.23 o 
  -9  11  10       92.51       85.79     18.07 o 
  -8  11  10       66.82       54.55     16.65 o 
  -7  11  10      657.99      710.25     66.03 o 
  -6  11  10       82.69      103.04     26.77 o 
  -5  11  10      119.67      172.71     27.73 o 
  -4  11  10      431.25      441.05     36.98 o 
  -3  11  10       38.19       28.95     17.09 o 
  -2  11  10      993.46     1052.70     46.57 o 
  -1  11  10       98.69       89.52     18.74 o 
   0  11  10      219.00      205.91     28.81 o 
  -8  12  10      250.40      243.46     23.99 o 
  -7  12  10       72.56       42.46     18.55 o 
  -6  12  10      476.91      549.47     90.34 o 
  -5  12  10       61.68       66.12     24.26 o 
  -4  12  10       70.63       58.71     24.69 o 
  -3  12  10      321.27      302.04     30.52 o 
  -2  12  10        9.06       30.52     22.28 o 
  -1  12  10      554.89      515.19     67.05 o 
   0  12  10      218.02      234.73     36.63 o 
  -8  13  10        4.64       -5.93     20.00 o 
  -7  13  10      191.93      199.51     30.59 o 
  -6  13  10       12.73       -2.40     36.41 o 
  -5  13  10      362.52      445.68     39.40 o 
  -4  13  10      346.83      359.53     62.19 o 
  -3  13  10       31.59       26.52     27.25 o 
  -2  13  10       75.39       66.32     21.99 o 
  -1  13  10       28.72       29.19     22.65 o 
  -6  14  10      120.26      135.21     30.05 o 
  -5  14  10      188.26      212.85     42.97 o 
  -4  14  10      135.07      127.49     31.76 o 
  -3  14  10      120.24      129.47     25.56 o 
 -12   1  11        4.66       12.05     34.15 o 
 -11   1  11       95.31      120.51     31.43 o 
 -10   1  11        0.23       -0.45     17.69 o 
  -9   1  11       11.81      -19.39     12.93 o 
  -8   1  11      175.25      166.83     19.63 o 
  -7   1  11       71.53       68.51     10.67 o 
  -6   1  11      868.12      853.24     58.00 o 
  -5   1  11       18.20       19.01      9.89 o 
  -4   1  11     1310.68     1381.21     44.68 o 
  -3   1  11       67.36       50.03     11.72 o 
  -2   1  11       31.28       38.21     13.06 o 
  -1   1  11      169.15      155.97     36.75 o 
   0   1  11        1.10       -8.36     13.91 o 
   1   1  11       81.80       78.68     21.57 o 
   2   1  11       12.01        1.76     16.87 o 
 -12   2  11        1.21       11.32     21.45 o 
 -11   2  11      312.08      346.46     67.05 o 
 -10   2  11      155.10      134.86     20.40 o 
  -9   2  11      191.05      193.75     23.85 o 
  -8   2  11      136.68      115.16     14.79 o 
  -7   2  11      183.37      139.14     16.30 o 
  -6   2  11       60.24       67.34     10.55 o 
  -5   2  11     1064.83     1288.09     41.26 o 
  -4   2  11     1611.67     1711.19     46.18 o 
  -3   2  11      358.08      371.85     17.38 o 
  -2   2  11      218.61      202.89     17.26 o 
  -1   2  11        6.29        6.67     17.60 o 
   0   2  11      132.94      158.82     24.39 o 
   1   2  11       77.64       85.86     22.08 o 
   2   2  11       46.59       47.11     19.61 o 
 -12   3  11       28.17       34.66     20.90 o 
 -11   3  11     1232.10     1114.83     72.70 o 
 -10   3  11      130.84      104.21     17.79 o 
  -9   3  11        5.33        0.48      8.16 o 
  -8   3  11        2.38       -8.46      9.64 o 
  -7   3  11       80.47       77.07     16.47 o 
  -6   3  11     3475.92     3761.66    117.57 o 
  -5   3  11      277.48      267.61     27.58 o 
  -4   3  11     1963.33     2252.64    122.59 o 
  -3   3  11      348.19      379.51     21.73 o 
  -2   3  11       89.57       58.33     13.34 o 
  -1   3  11      973.33     1043.11    111.37 o 
   0   3  11       70.35       52.98     18.73 o 
   1   3  11      475.23      439.65     87.17 o 
   2   3  11      109.03       96.82     23.90 o 
 -12   4  11      385.88      442.72     80.50 o 
 -11   4  11        0.88       23.26     17.10 o 
 -10   4  11     1321.54     1245.21     44.94 o 
  -9   4  11       48.45       26.31     12.04 o 
  -8   4  11        8.57      -12.71     12.61 o 
  -7   4  11     1710.06     1622.50    199.24 o 
  -6   4  11        7.68        8.53     11.23 o 
  -5   4  11     3290.94     3789.98    126.15 o 
  -4   4  11      457.55      466.05     23.40 o 
  -3   4  11      385.01      466.90     26.45 o 
  -2   4  11      142.02       82.91     19.53 o 
  -1   4  11        1.56        9.63     13.04 o 
   0   4  11     3410.36     2902.49     57.65 o 
   1   4  11      294.19      267.03     28.51 o 
   2   4  11      130.04      128.80     25.03 o 
 -11   5  11     1677.01     1821.11     55.63 o 
 -10   5  11      235.89      205.39     17.48 o 
  -9   5  11      102.72       94.27     13.04 o 
  -8   5  11       80.73       44.54     14.43 o 
  -7   5  11       20.53        2.36     11.29 o 
  -6   5  11     3878.14     3542.55    254.23 o 
  -5   5  11      307.21      323.46     19.79 o 
  -4   5  11     1756.07     1941.97     67.81 o 
  -3   5  11      574.96      602.87     48.40 o 
  -2   5  11        1.39        5.71     12.37 o 
  -1   5  11      470.81      493.02     27.06 o 
   0   5  11      219.73      220.29     23.92 o 
   1   5  11      962.02      867.44     50.10 o 
   2   5  11      322.96      320.38     26.09 o 
 -11   6  11        1.55       17.66     14.78 o 
 -10   6  11      778.59      799.61     52.13 o 
  -9   6  11      114.65       99.41     13.06 o 
  -8   6  11        7.51       -5.31     13.47 o 
  -7   6  11      912.70      876.78     50.65 o 
  -6   6  11        0.33      -10.80     12.22 o 
  -5   6  11     3815.11     4060.54    108.87 o 
  -4   6  11     1057.55     1091.97     49.20 o 
  -3   6  11      398.50      428.88     28.07 o 
  -2   6  11       27.58       11.56     11.19 o 
  -1   6  11       40.40       35.73     14.56 o 
   0   6  11     1904.34     1904.55    216.22 o 
   1   6  11      280.68      314.77     45.94 o 
 -11   7  11      412.20      442.18     29.75 o 
 -10   7  11        8.28        5.61     10.00 o 
  -9   7  11      394.66      423.47     21.43 o 
  -8   7  11      453.03      426.55     55.34 o 
  -7   7  11       25.81        9.24     13.68 o 
  -6   7  11     2331.09     2375.37    175.37 o 
  -5   7  11       81.96       58.27     13.79 o 
  -4   7  11     1820.73     1901.35     55.48 o 
  -3   7  11      683.68      760.89     55.60 o 
  -2   7  11       30.14       24.54     11.94 o 
  -1   7  11      235.24      215.04     17.00 o 
   0   7  11       42.21       39.79     18.44 o 
   1   7  11      755.66      827.53    103.27 o 
 -11   8  11        8.64        8.02     15.83 o 
 -10   8  11      186.67      187.11     16.50 o 
  -9   8  11       58.67       47.64     14.25 o 
  -8   8  11      253.17      217.96     20.73 o 
  -7   8  11      448.71      390.75     30.81 o 
  -6   8  11        0.66      -12.18     13.90 o 
  -5   8  11      818.19      832.35     59.87 o 
  -4   8  11      574.79      544.45     35.17 o 
  -3   8  11      468.24      427.14     32.09 o 
  -2   8  11      421.11      445.15     24.92 o 
  -1   8  11        4.30       -5.44     11.05 o 
   0   8  11      173.62      170.42     16.64 o 
   1   8  11      152.52      145.69     29.25 o 
 -10   9  11        0.63       -0.59      9.69 o 
  -9   9  11       22.45       17.12     11.33 o 
  -8   9  11      435.58      477.34     28.83 o 
  -7   9  11       96.92       93.97     16.47 o 
  -6   9  11      455.19      421.78     24.23 o 
  -5   9  11       21.18       17.91     16.35 o 
  -4   9  11      102.46       96.31     26.20 o 
  -3   9  11      139.28      127.75     22.76 o 
  -2   9  11       33.53       37.91     14.33 o 
  -1   9  11      530.99      521.87     26.76 o 
   0   9  11       29.27        8.03     13.57 o 
 -10  10  11       41.18       17.61     11.65 o 
  -9  10  11       13.21        3.26     11.36 o 
  -8  10  11       90.96       74.87     26.39 o 
  -7  10  11      594.49      581.87    154.22 o 
  -6  10  11       27.49       31.15     20.16 o 
  -5  10  11        2.04      -15.38     16.58 o 
  -4  10  11        9.37        5.84     18.59 o 
  -3  10  11       77.52       78.68     24.82 o 
  -2  10  11      405.66      457.57     37.88 o 
  -1  10  11        0.02       -0.51     13.50 o 
   0  10  11      161.17      147.02     19.75 o 
  -9  11  11        9.22       19.13     14.22 o 
  -8  11  11        5.41        8.40     17.29 o 
  -7  11  11       28.20       -6.52     22.57 o 
  -6  11  11       47.64       13.44     25.41 o 
  -5  11  11        1.45      -25.57     23.43 o 
  -4  11  11       15.03       -7.87     19.64 o 
  -3  11  11        7.78        3.09     17.02 o 
  -2  11  11       45.63       33.37     17.39 o 
  -1  11  11       42.19       20.77     18.15 o 
  -8  12  11        0.80       62.19     48.84 o 
  -7  12  11       69.84       36.00     25.76 o 
  -6  12  11        0.00      -21.23     28.61 o 
  -5  12  11        1.75        7.13     22.32 o 
  -4  12  11        1.79       -4.67     18.01 o 
  -3  12  11       13.21       -0.47     22.41 o 
  -2  12  11        0.04      -22.59     21.45 o 
  -1  12  11        0.01       -4.55     17.67 o 
  -7  13  11       21.63      -20.92     31.55 o 
  -6  13  11        5.60        1.33     18.81 o 
  -5  13  11        6.28        7.08     23.51 o 
  -4  13  11       19.60      -10.49     21.71 o 
  -3  13  11        9.32        7.31     20.47 o 
  -5  14  11       34.97       33.67     22.41 o 
 -12   0  12       93.72      109.00     34.37 o 
 -11   0  12      353.59      249.88     39.80 o 
 -10   0  12       71.54       78.47     37.54 o 
  -9   0  12     1257.89     1508.98     73.72 o 
  -8   0  12      867.01      857.50     75.19 o 
  -7   0  12     1513.94     1663.77    145.40 o 
  -6   0  12     3002.07     3196.69    222.74 o 
  -5   0  12       53.87       66.51     27.81 o 
  -4   0  12       76.59       85.53     23.74 o 
  -3   0  12     2793.65     3376.84    101.76 o 
  -2   0  12     1870.18     1787.13     77.11 o 
  -1   0  12      601.01      627.52     48.84 o 
   0   0  12        3.15       11.31     29.62 o 
   1   0  12      234.09      224.32     36.63 o 
 -12   1  12      192.86      249.57     32.92 o 
 -11   1  12      114.57      138.90     26.72 o 
 -10   1  12      301.11      335.43     31.34 o 
  -9   1  12      147.65      142.30     17.94 o 
  -8   1  12     1915.74     1831.48    226.53 o 
  -7   1  12     1846.87     1850.70     40.24 o 
  -6   1  12      547.55      567.20     27.91 o 
  -5   1  12      799.04      899.06     54.48 o 
  -4   1  12       45.04       44.21     11.44 o 
  -3   1  12     3582.70     3834.91    181.90 o 
  -2   1  12     1389.62     1567.90     93.62 o 
  -1   1  12      110.30      109.04     24.37 o 
   0   1  12      758.20      786.67     41.46 o 
   1   1  12       36.12       30.63     17.66 o 
 -12   2  12      276.76      331.96     45.45 o 
 -11   2  12       63.84       78.38     23.29 o 
 -10   2  12       17.88       14.33     19.16 o 
  -9   2  12      765.43      704.66     27.59 o 
  -8   2  12      610.49      642.73     43.45 o 
  -7   2  12     1517.28     1339.26     44.48 o 
  -6   2  12     3932.90     4027.39    220.84 o 
  -5   2  12       93.20       88.99     12.65 o 
  -4   2  12       35.77       28.76     11.92 o 
  -3   2  12      220.89      251.60     30.20 o 
  -2   2  12     1069.81     1105.63     42.76 o 
  -1   2  12      986.33      974.90     79.03 o 
   0   2  12        3.11      -10.62     18.44 o 
   1   2  12      616.05      511.45     37.25 o 
 -12   3  12       48.89       72.01     27.97 o 
 -11   3  12       12.28       26.85     20.92 o 
 -10   3  12       50.57       54.82     12.72 o 
  -9   3  12       89.69       75.17     16.06 o 
  -8   3  12      620.18      626.73     35.84 o 
  -7   3  12     1087.93      994.27    116.03 o 
  -6   3  12      727.39      671.93     24.78 o 
  -5   3  12      377.78      411.50     18.81 o 
  -4   3  12       72.58       39.76     17.05 o 
  -3   3  12       54.97       34.81     15.35 o 
  -2   3  12      397.05      378.11     42.29 o 
  -1   3  12      370.37      437.97     34.82 o 
   0   3  12      757.47      683.50     66.14 o 
   1   3  12       52.81       37.89     22.42 o 
 -12   4  12       93.22      125.25     27.59 o 
 -11   4  12      353.85      374.57     65.37 o 
 -10   4  12        5.82       -6.47     10.97 o 
  -9   4  12       14.45       -2.41     13.63 o 
  -8   4  12       46.62       48.86     17.02 o 
  -7   4  12      443.33      465.45     25.05 o 
  -6   4  12     1239.70     1127.40     95.70 o 
  -5   4  12        3.03       34.15     24.61 o 
  -4   4  12      208.11      247.81     18.67 o 
  -3   4  12       35.35       30.60     13.95 o 
  -2   4  12       68.64       63.82     15.10 o 
  -1   4  12      384.22      377.22     29.58 o 
   0   4  12        3.14       -5.63     16.82 o 
   1   4  12      342.59      276.60     33.81 o 
 -11   5  12        0.70      -13.89     18.01 o 
 -10   5  12       72.61       86.76     18.88 o 
  -9   5  12        6.39       -5.11     12.70 o 
  -8   5  12       31.94       13.06     13.59 o 
  -7   5  12       93.49      105.22     17.57 o 
  -6   5  12       31.06       25.29     13.66 o 
  -5   5  12      313.92      280.48     20.66 o 
  -4   5  12       26.61       12.22     17.71 o 
  -3   5  12        5.80        6.76     12.88 o 
  -2   5  12       20.47        6.89     12.89 o 
  -1   5  12       87.15       65.82     24.09 o 
   0   5  12       85.10       58.36     21.10 o 
   1   5  12        3.89       -0.47     16.71 o 
 -11   6  12        0.13        3.99     12.56 o 
 -10   6  12       46.59       25.13     23.63 o 
  -9   6  12       31.51        7.56     15.73 o 
  -8   6  12       87.02       79.06     19.11 o 
  -7   6  12        0.49       -6.62     15.27 o 
  -6   6  12       62.05       56.16     16.17 o 
  -5   6  12        2.12       -3.00     12.92 o 
  -4   6  12      125.80      131.64     16.73 o 
  -3   6  12       53.76       49.65     13.74 o 
  -2   6  12        0.13      -18.46     12.31 o 
  -1   6  12       12.24       12.27     15.29 o 
   0   6  12        3.58        1.48     16.34 o 
   1   6  12       31.51       12.99     17.56 o 
 -11   7  12       15.28        5.73     14.94 o 
 -10   7  12        3.25        5.15     11.61 o 
  -9   7  12       68.45       37.44     16.57 o 
  -8   7  12      118.12      119.59     19.11 o 
  -7   7  12       28.72        6.45     15.98 o 
  -6   7  12      130.49      115.90     16.76 o 
  -5   7  12       91.35       73.65     19.51 o 
  -4   7  12        0.33        3.42     17.06 o 
  -3   7  12       15.02       26.65     13.84 o 
  -2   7  12       13.96        4.47     13.90 o 
  -1   7  12       27.92       20.71     12.09 o 
   0   7  12       33.67       46.28     20.03 o 
 -11   8  12        3.37       -6.37     14.47 o 
 -10   8  12        0.23       -8.19     12.52 o 
  -9   8  12       45.28       37.31     15.35 o 
  -8   8  12       89.29       65.15     15.39 o 
  -7   8  12      118.52      173.55     21.26 o 
  -6   8  12      319.16      252.46     23.16 o 
  -5   8  12        0.07      -22.17     17.00 o 
  -4   8  12      134.94      141.81     26.62 o 
  -3   8  12      133.02      127.82     24.50 o 
  -2   8  12       35.86       10.92     12.02 o 
  -1   8  12        0.92      -10.07     12.05 o 
   0   8  12        0.45       -1.72     15.91 o 
 -10   9  12      143.68      135.17     16.14 o 
  -9   9  12       31.15       26.62     16.86 o 
  -8   9  12      210.50      253.92     23.72 o 
  -7   9  12      110.95      114.09     20.06 o 
  -6   9  12       79.19       53.00     15.07 o 
  -5   9  12      388.08      400.20     32.75 o 
  -4   9  12        4.23       -5.20     16.39 o 
  -3   9  12      624.53      654.71     39.58 o 
  -2   9  12      155.95      134.39     23.87 o 
  -1   9  12       39.15       25.87     15.89 o 
 -10  10  12        4.14       -5.16     10.69 o 
  -9  10  12      279.15      295.56     30.32 o 
  -8  10  12      101.33       88.14     17.06 o 
  -7  10  12      272.85      334.25     43.30 o 
  -6  10  12      322.35      329.66     33.72 o 
  -5  10  12       33.41      -16.80     22.56 o 
  -4  10  12       69.53       73.03     21.34 o 
  -3  10  12      326.56      405.66     36.14 o 
  -2  10  12      316.43      352.98     68.97 o 
  -1  10  12      258.68      248.95     21.38 o 
  -9  11  12        4.91       -3.57     13.34 o 
  -8  11  12      326.55      311.92     41.72 o 
  -7  11  12      273.61      319.61     36.56 o 
  -6  11  12       72.80       67.82     22.05 o 
  -5  11  12      215.56      183.37     47.15 o 
  -4  11  12        9.04      -11.25     19.79 o 
  -3  11  12      247.19      251.13     28.73 o 
  -2  11  12      154.61      147.80     25.34 o 
  -8  12  12      122.74      105.18     29.02 o 
  -7  12  12      122.36       91.00     23.03 o 
  -6  12  12      341.38      318.31     33.10 o 
  -5  12  12       23.71       28.08     21.13 o 
  -4  12  12      126.74      146.44     29.17 o 
  -3  12  12       43.03       41.87     23.44 o 
  -6  13  12       33.69       25.50     21.46 o 
  -5  13  12      216.18      193.17     30.23 o 
  -4  13  12        5.70       -0.97     23.21 o 
 -12   1  13       16.27        9.28     23.31 o 
 -11   1  13      165.70      163.35     27.87 o 
 -10   1  13       21.61       15.27     18.98 o 
  -9   1  13      220.33      234.94     27.33 o 
  -8   1  13        7.18       15.59     12.83 o 
  -7   1  13       15.09       26.40     10.99 o 
  -6   1  13      140.82      144.78     15.47 o 
  -5   1  13        0.14       -2.98     11.96 o 
  -4   1  13      408.34      453.94     25.25 o 
  -3   1  13       20.20       29.22     18.57 o 
  -2   1  13      617.49      535.42     33.65 o 
  -1   1  13       59.74       31.38     20.81 o 
   0   1  13       11.07       -6.40     20.74 o 
 -12   2  13       87.24       79.77     24.54 o 
 -11   2  13        0.53       -2.68     19.27 o 
 -10   2  13        2.83       -6.37     18.93 o 
  -9   2  13       58.37       53.73     15.46 o 
  -8   2  13      795.54      734.69     37.85 o 
  -7   2  13       78.86       76.79     14.55 o 
  -6   2  13       16.85       35.52     12.01 o 
  -5   2  13      693.13      733.41     24.68 o 
  -4   2  13       39.91       27.65     16.61 o 
  -3   2  13        5.03        8.75     17.38 o 
  -2   2  13      365.41      344.59     73.61 o 
  -1   2  13      316.50      250.49     26.31 o 
   0   2  13      182.91      177.34     26.24 o 
 -12   3  13      125.41      114.83     42.17 o 
 -11   3  13      355.31      377.10     34.70 o 
 -10   3  13       42.55       19.44     26.33 o 
  -9   3  13      318.00      289.79     21.45 o 
  -8   3  13        3.06        9.71     13.98 o 
  -7   3  13      785.90      781.54     36.30 o 
  -6   3  13      116.13       94.08     14.05 o 
  -5   3  13      103.10      125.34     13.63 o 
  -4   3  13       53.80       64.72     16.49 o 
  -3   3  13        8.29      -19.10     12.73 o 
  -2   3  13      797.35      780.83     38.95 o 
  -1   3  13      546.47      473.52     32.66 o 
   0   3  13      164.51      162.19     29.07 o 
 -12   4  13      178.89      209.54     33.92 o 
 -11   4  13      184.60      152.68     25.69 o 
 -10   4  13      412.23      463.64     36.41 o 
  -9   4  13       82.20      113.62     22.78 o 
  -8   4  13     1864.15     1706.24     60.14 o 
  -7   4  13       97.25      101.68     16.15 o 
  -6   4  13      821.00      823.67     45.34 o 
  -5   4  13     2209.01     2319.10    133.27 o 
  -4   4  13       47.43       53.82     16.98 o 
  -3   4  13       33.39       21.17     14.53 o 
  -2   4  13      110.27      107.12     22.12 o 
  -1   4  13      814.22      908.42     46.61 o 
   0   4  13      615.81      501.96     36.05 o 
 -11   5  13       78.11       44.55     12.70 o 
 -10   5  13       70.80       93.18     25.49 o 
  -9   5  13      386.19      380.51     36.12 o 
  -8   5  13       65.54       80.97     18.99 o 
  -7   5  13     1177.67     1239.63     92.80 o 
  -6   5  13     1348.33     1410.18     64.17 o 
  -5   5  13      675.05      619.98     34.84 o 
  -4   5  13       17.38       22.59     13.81 o 
  -3   5  13        8.96      -18.16     14.31 o 
  -2   5  13      344.33      357.74     39.46 o 
  -1   5  13      791.87      784.67     67.50 o 
   0   5  13      265.95      229.83     48.96 o 
 -11   6  13       92.89       84.79     16.03 o 
 -10   6  13      264.99      252.53     24.64 o 
  -9   6  13       30.52       34.01     14.29 o 
  -8   6  13     1250.83     1185.67     65.79 o 
  -7   6  13       59.84       36.19     12.98 o 
  -6   6  13      383.33      408.79     24.13 o 
  -5   6  13     1204.69     1111.03     74.17 o 
  -4   6  13       21.99       34.72     13.81 o 
  -3   6  13      585.04      639.91     28.33 o 
  -2   6  13      138.22      154.61     39.01 o 
  -1   6  13      460.53      494.89     36.85 o 
   0   6  13      305.21      335.85     33.77 o 
 -11   7  13       55.00       49.01     13.24 o 
 -10   7  13      132.29      108.31     16.43 o 
  -9   7  13     1135.82     1140.62    111.50 o 
  -8   7  13       26.32       21.10     16.70 o 
  -7   7  13      259.09      243.97     20.99 o 
  -6   7  13      151.82      109.90     23.72 o 
  -5   7  13      260.40      230.06     25.34 o 
  -4   7  13      715.95      757.67     40.04 o 
  -3   7  13       10.84       13.03     17.03 o 
  -2   7  13     1136.98     1188.97     59.70 o 
  -1   7  13      355.01      313.27     32.22 o 
 -10   8  13       82.17       74.02     13.72 o 
  -9   8  13       10.08       12.56     13.45 o 
  -8   8  13      779.66      795.36     34.08 o 
  -7   8  13       93.80      114.82     19.90 o 
  -6   8  13       54.09       50.90     19.47 o 
  -5   8  13       93.56       90.94     21.10 o 
  -4   8  13       73.41       83.20     25.41 o 
  -3   8  13      739.23      811.07     44.03 o 
  -2   8  13      336.15      331.01     24.23 o 
  -1   8  13      224.12      198.61     29.05 o 
 -10   9  13       44.86       35.50     12.58 o 
  -9   9  13      444.65      430.40     41.19 o 
  -8   9  13       13.13       13.70     15.10 o 
  -7   9  13      370.35      360.63     29.01 o 
  -6   9  13       42.38       37.28     21.25 o 
  -5   9  13        0.72      -23.64     17.19 o 
  -4   9  13      139.56      145.92     28.59 o 
  -3   9  13       10.85       24.07     18.51 o 
  -2   9  13      525.39      588.83     51.56 o 
  -9  10  13        0.36      -10.85     14.56 o 
  -8  10  13      191.60      142.65     20.08 o 
  -7  10  13       43.00       53.25     22.27 o 
  -6  10  13       82.31       81.97     24.34 o 
  -5  10  13        4.53       10.59     34.94 o 
  -4  10  13       19.22      -14.75     20.27 o 
  -3  10  13      128.32      114.06     28.98 o 
  -2  10  13       32.44       25.01     21.19 o 
  -8  11  13        3.99       -2.39     17.68 o 
  -7  11  13       88.07      101.53     26.60 o 
  -6  11  13       76.15       80.80     29.88 o 
  -5  11  13        1.50      -19.84     23.39 o 
  -4  11  13        2.03      -15.19     20.48 o 
  -3  11  13        8.08        7.99     18.93 o 
  -7  12  13        0.02      -23.41     27.39 o 
  -6  12  13        3.79      -18.22     24.65 o 
  -5  12  13        2.67      -18.93     26.46 o 
  -4  12  13       10.37        7.02     19.19 o 
 -12   0  14        4.71       34.82     29.85 o 
 -11   0  14        2.89       10.85     37.76 o 
 -10   0  14     1148.41     1333.96     79.37 o 
  -9   0  14     1983.67     1874.19     86.61 o 
  -8   0  14      144.10      126.15     20.38 o 
  -7   0  14      577.38      670.21     34.28 o 
  -6   0  14       16.74       15.25     16.30 o 
  -5   0  14       83.95       76.45     18.57 o 
  -4   0  14     2233.75     2470.95     93.39 o 
  -3   0  14      559.95      574.15     50.65 o 
  -2   0  14     2293.29     2237.81     94.07 o 
  -1   0  14       45.32       41.83     33.92 o 
 -12   1  14       20.73       68.21     44.77 o 
 -11   1  14      202.77      259.40     31.71 o 
 -10   1  14      579.60      723.38     69.54 o 
  -9   1  14      766.41      826.84    107.98 o 
  -8   1  14     2901.13     2908.91    259.40 o 
  -7   1  14       15.65       23.63     12.58 o 
  -6   1  14      175.70      166.64     15.83 o 
  -5   1  14       66.85       60.11     15.01 o 
  -4   1  14      724.77      701.48     42.74 o 
  -3   1  14     4327.65     4387.97    519.65 o 
  -2   1  14        0.11       10.69     19.87 o 
  -1   1  14      256.91      250.15     28.89 o 
 -12   2  14       82.39      142.75     30.12 o 
 -11   2  14       15.63        3.85     20.96 o 
 -10   2  14      486.17      513.31     84.57 o 
  -9   2  14      816.44      821.80     65.29 o 
  -8   2  14       49.82       90.33     17.71 o 
  -7   2  14     1514.83     1584.12     89.16 o 
  -6   2  14       98.99       99.67     14.09 o 
  -5   2  14      262.07      240.58     32.08 o 
  -4   2  14     1568.12     1721.46    142.24 o 
  -3   2  14      123.95      146.47     28.61 o 
  -2   2  14     1038.32      961.79     98.14 o 
  -1   2  14       13.13       15.42     17.25 o 
 -12   3  14        0.14       -3.40     26.38 o 
 -11   3  14      223.01      174.93     28.75 o 
 -10   3  14       92.32       56.56     14.97 o 
  -9   3  14       69.88       65.14     17.08 o 
  -8   3  14      564.61      472.08     23.85 o 
  -7   3  14        7.80       21.86     14.19 o 
  -6   3  14      177.54      182.01     20.95 o 
  -5   3  14      748.41      812.04     49.30 o 
  -4   3  14      310.72      331.22     23.76 o 
  -3   3  14      260.84      323.64     31.57 o 
  -2   3  14        0.53       12.68     20.35 o 
  -1   3  14       79.48       83.07     22.04 o 
 -12   4  14       79.80       96.28     30.14 o 
 -11   4  14       61.87       41.34     31.08 o 
 -10   4  14       42.67       26.89     15.77 o 
  -9   4  14       60.11       45.20     16.21 o 
  -8   4  14        0.59       42.81     25.87 o 
  -7   4  14      345.72      322.20     21.97 o 
  -6   4  14       34.31       30.87     14.92 o 
  -5   4  14      384.71      427.95     26.89 o 
  -4   4  14      410.85      449.71     26.93 o 
  -3   4  14        0.20       -6.70     14.72 o 
  -2   4  14       52.60       55.88     23.14 o 
  -1   4  14        2.66       10.10     27.14 o 
 -11   5  14       60.33       32.42     13.55 o 
 -10   5  14       41.09       24.46     14.81 o 
  -9   5  14       30.04       20.51     15.20 o 
  -8   5  14       46.65       57.35     15.45 o 
  -7   5  14      100.12       88.68     17.65 o 
  -6   5  14       23.44       17.41     17.75 o 
  -5   5  14      290.99      313.21     32.57 o 
  -4   5  14       56.36       63.71     16.43 o 
  -3   5  14       42.73       39.95     21.12 o 
  -2   5  14        1.70      -24.92     16.61 o 
  -1   5  14       64.34       30.14     19.92 o 
 -11   6  14       13.64        5.72     12.02 o 
 -10   6  14        0.77      -10.19     13.71 o 
  -9   6  14       16.06       -2.62     13.28 o 
  -8   6  14        2.64       -3.28     13.69 o 
  -7   6  14      321.68      279.67     22.45 o 
  -6   6  14       96.37       69.52     24.99 o 
  -5   6  14        4.14       13.64     19.63 o 
  -4   6  14        7.44       11.20     21.71 o 
  -3   6  14        3.72       -7.32     15.70 o 
  -2   6  14       16.66        0.36     20.26 o 
  -1   6  14       13.04       16.02     21.31 o 
 -11   7  14       32.27       25.22     15.23 o 
 -10   7  14       38.62       30.36     18.02 o 
  -9   7  14        0.18       -9.31     14.84 o 
  -8   7  14       10.41       -1.07     14.15 o 
  -7   7  14       15.09        0.33     12.69 o 
  -6   7  14        1.64        2.29     20.57 o 
  -5   7  14       37.79       37.77     23.90 o 
  -4   7  14       56.31      137.38     70.89 o 
  -3   7  14       98.14      103.81     27.29 o 
  -2   7  14        0.31       13.05     23.89 o 
 -10   8  14      106.06       91.56     19.48 o 
  -9   8  14       37.09       39.66     16.59 o 
  -8   8  14        2.71        3.73     14.54 o 
  -7   8  14      203.85      215.72     27.22 o 
  -6   8  14       60.43       46.79     20.67 o 
  -5   8  14       12.11       -1.09     23.33 o 
  -4   8  14      262.94      238.77     28.53 o 
  -3   8  14        3.76       -4.74     16.84 o 
  -2   8  14      164.84      175.47     29.68 o 
 -10   9  14      227.64      163.61     20.68 o 
  -9   9  14       83.76       64.58     24.27 o 
  -8   9  14      224.12      234.40     24.20 o 
  -7   9  14       24.30       13.66     23.34 o 
  -6   9  14        2.23        0.41     20.65 o 
  -5   9  14       31.87       28.77     37.09 o 
  -4   9  14       74.62       66.82     37.31 o 
  -3   9  14      547.36      557.90     39.79 o 
  -9  10  14      253.65      262.67     31.83 o 
  -8  10  14       19.25       19.22     27.86 o 
  -7  10  14      145.59      172.12     46.24 o 
  -6  10  14        2.70      -15.74     29.62 o 
  -5  10  14      111.86      131.82     54.05 o 
  -4  10  14      317.71      341.14     35.00 o 
  -8  11  14      335.66      332.24     37.36 o 
  -7  11  14        0.07       -4.66     22.73 o 
  -6  11  14      194.46      196.30     31.45 o 
  -5  11  14      113.36      117.25     24.35 o 
 -12   1  15       56.02       68.11     24.48 o 
 -11   1  15        3.69        9.82     22.05 o 
 -10   1  15      211.72      267.13     35.02 o 
  -9   1  15       12.31       17.81     18.82 o 
  -8   1  15       33.65       28.04     15.68 o 
  -7   1  15       15.98       15.88     12.61 o 
  -6   1  15        0.76       -2.70     12.37 o 
  -5   1  15      124.88      127.71     24.98 o 
  -4   1  15        6.33        0.83     17.95 o 
  -3   1  15       33.95       44.30     20.90 o 
  -2   1  15       27.22       16.64     19.99 o 
 -12   2  15        1.30       49.12     25.37 o 
 -11   2  15      161.59      143.91     54.50 o 
 -10   2  15      100.66      131.21     44.55 o 
  -9   2  15      416.07      392.06     52.80 o 
  -8   2  15        0.91       -6.48     13.13 o 
  -7   2  15       10.27       14.76     14.57 o 
  -6   2  15       45.54       38.18     14.51 o 
  -5   2  15      178.48      198.17     47.74 o 
  -4   2  15      261.07      339.08     38.89 o 
  -3   2  15       86.06       91.52     20.94 o 
  -2   2  15       15.62       -0.23     18.93 o 
 -12   3  15      254.65      303.99     33.82 o 
 -11   3  15        2.93       10.41     21.59 o 
 -10   3  15      642.36      561.94     38.53 o 
  -9   3  15       51.43       57.74     16.47 o 
  -8   3  15        1.46       -3.09     12.24 o 
  -7   3  15      133.13      123.80     18.08 o 
  -6   3  15       14.16       43.50     26.91 o 
  -5   3  15     1209.56     1255.55     45.53 o 
  -4   3  15      129.91      132.57     24.47 o 
  -3   3  15       86.24       84.25     22.85 o 
  -2   3  15       69.66       70.58     33.81 o 
 -11   4  15      621.20      781.50     60.72 o 
 -10   4  15       90.42      105.94     20.17 o 
  -9   4  15       92.53       72.14     18.46 o 
  -8   4  15      171.78      114.51     17.95 o 
  -7   4  15       80.84       68.74     15.99 o 
  -6   4  15     3043.52     3421.67    134.89 o 
  -5   4  15       70.58      104.46     18.90 o 
  -4   4  15      869.53     1059.68     50.78 o 
  -3   4  15       85.00       70.76     19.33 o 
  -2   4  15       12.35       21.69     17.93 o 
 -11   5  15        2.31        2.81     12.77 o 
 -10   5  15      579.71      527.61     28.40 o 
  -9   5  15      106.41      119.44     19.78 o 
  -8   5  15        6.81       -4.49     15.95 o 
  -7   5  15      408.00      503.93     51.67 o 
  -6   5  15       15.04       37.34     18.60 o 
  -5   5  15     1474.11     1684.56    280.86 o 
  -4   5  15      361.65      440.89     36.03 o 
  -3   5  15      114.66      123.37     24.67 o 
  -2   5  15      149.11      151.21     39.80 o 
 -11   6  15      540.42      665.85     48.44 o 
 -10   6  15       50.68       44.52     17.01 o 
  -9   6  15      282.02      301.69     24.68 o 
  -8   6  15        5.29        6.34     20.63 o 
  -7   6  15        0.75       -7.17     24.24 o 
  -6   6  15     1231.39     1322.16    105.72 o 
  -5   6  15       16.39       26.22     32.00 o 
  -4   6  15      656.27      739.93     80.73 o 
  -3   6  15      190.81      209.32     28.35 o 
 -10   7  15      533.89      475.13     28.71 o 
  -9   7  15       61.96       49.34     20.67 o 
  -8   7  15      175.64      225.84     24.51 o 
  -7   7  15      720.31      785.79     43.78 o 
  -6   7  15       11.77       -4.28     21.00 o 
  -5   7  15      302.67      337.48     44.32 o 
  -4   7  15      122.94      133.81     59.36 o 
  -3   7  15      210.45      194.47     38.44 o 
 -10   8  15       36.69       29.13     18.78 o 
  -9   8  15      344.79      362.32     53.29 o 
  -8   8  15      350.74      357.02     73.27 o 
  -7   8  15        3.63      -13.18     19.63 o 
  -6   8  15       44.51       39.25     23.88 o 
  -5   8  15       14.84        1.45     17.48 o 
  -4   8  15      295.31      319.17     37.99 o 
  -9   9  15        0.63       -1.53     18.86 o 
  -8   9  15       32.44        0.56     27.45 o 
  -7   9  15      410.77      451.70     40.66 o 
  -6   9  15        9.35      -19.11     40.36 o 
  -5   9  15       34.65       22.04     25.44 o 
  -4   9  15       30.51       47.91     31.77 o 
  -8  10  15      164.79      176.97     34.42 o 
  -7  10  15       37.87       15.69     22.14 o 
  -6  10  15       34.42       16.40     26.68 o 
 -11   0  16       93.85      125.28     43.42 o 
 -10   0  16      166.25      201.94     45.23 o 
  -9   0  16      217.27      190.40     38.67 o 
  -8   0  16      982.71     1071.19     66.26 o 
  -7   0  16      488.61      518.02     36.97 o 
  -6   0  16      160.08      225.45     43.87 o 
  -5   0  16      318.75      433.27     52.01 o 
  -4   0  16       17.02       41.83     34.15 o 
  -3   0  16      152.10      140.43     32.56 o 
 -11   1  16      176.93      139.16     25.89 o 
 -10   1  16       44.12       36.79     23.59 o 
  -9   1  16     1132.63     1271.72     85.48 o 
  -8   1  16      160.83      170.19     21.20 o 
  -7   1  16      309.78      319.14     20.71 o 
  -6   1  16      795.05      906.48     44.03 o 
  -5   1  16       31.16       33.02     21.93 o 
  -4   1  16      632.20      730.11     43.01 o 
  -3   1  16       48.04       51.68     21.24 o 
 -11   2  16      123.86      166.33     30.51 o 
 -10   2  16      186.86      166.69     26.30 o 
  -9   2  16       38.09       46.66     16.91 o 
  -8   2  16      173.16      169.74     18.94 o 
  -7   2  16      203.38      223.23     26.81 o 
  -6   2  16      310.67      329.13     25.83 o 
  -5   2  16     1095.38     1309.16     54.79 o 
  -4   2  16       14.03       36.65     23.57 o 
  -3   2  16      103.50       60.16     34.94 o 
 -11   3  16      282.50      334.91     35.05 o 
 -10   3  16        4.54       16.06     26.21 o 
  -9   3  16       32.64       35.94     15.22 o 
  -8   3  16       41.20       17.24     16.24 o 
  -7   3  16      115.29      165.30     38.44 o 
  -6   3  16      537.25      600.35     44.44 o 
  -5   3  16        9.92       65.18     25.43 o 
  -4   3  16      345.55      357.55     32.98 o 
  -3   3  16       27.07       12.37     19.70 o 
 -11   4  16       32.19       36.79     22.16 o 
 -10   4  16      305.61      342.85     30.75 o 
  -9   4  16        5.37        7.97     14.32 o 
  -8   4  16        2.19        7.56     15.53 o 
  -7   4  16        5.55      -25.34     22.12 o 
  -6   4  16       99.58       96.40     24.12 o 
  -5   4  16      608.76      649.00     61.06 o 
  -4   4  16       10.77       -8.11     19.71 o 
  -3   4  16       44.74       58.99     20.17 o 
 -11   5  16       44.50       49.07     19.58 o 
 -10   5  16        5.30       26.82     19.07 o 
  -9   5  16       73.99       76.29     17.65 o 
  -8   5  16       47.79       17.17     24.07 o 
  -7   5  16       11.22       -3.45     21.40 o 
  -6   5  16      167.36      158.19     44.66 o 
  -5   5  16        0.15       11.59     17.15 o 
  -4   5  16       31.12       17.58     19.94 o 
 -10   6  16      179.11      142.27     20.27 o 
  -9   6  16       13.57        6.53     16.91 o 
  -8   6  16        1.61      -17.60     23.45 o 
  -7   6  16       25.72       52.28     23.76 o 
  -6   6  16       15.36       38.38     25.65 o 
  -5   6  16        0.53       -5.69     18.25 o 
  -4   6  16        1.02        2.49     26.23 o 
 -10   7  16        6.62       11.46     15.56 o 
  -9   7  16        1.74       -3.66     16.49 o 
  -8   7  16      205.52      193.43     29.57 o 
  -7   7  16      122.09      138.28     31.34 o 
  -6   7  16        2.53       -9.20     18.32 o 
  -5   7  16        0.34      -32.65     36.29 o 
  -9   8  16       55.30       33.12     28.67 o 
  -8   8  16      141.01      133.63     29.02 o 
  -7   8  16       13.34       16.14     22.38 o 
  -6   8  16       36.48       21.60     23.86 o 
  -5   8  16        5.25       18.60     21.29 o 
  -7   9  16      144.37      144.12     29.24 o 
 -11   1  17        1.56        4.96     22.46 o 
 -10   1  17       20.38       33.06     27.32 o 
  -9   1  17       47.44       35.93     22.18 o 
  -8   1  17      244.49      232.39     22.93 o 
  -7   1  17        6.79        9.05     24.42 o 
  -6   1  17       22.38       39.98     21.19 o 
  -5   1  17        3.67       11.96     24.54 o 
  -4   1  17        2.06        2.06     23.38 o 
 -11   2  17      111.56      103.35     30.26 o 
 -10   2  17        9.30       40.28     23.53 o 
  -9   2  17       85.61      107.35     24.89 o 
  -8   2  17        3.57        7.96     16.91 o 
  -7   2  17      252.91      308.10     32.63 o 
  -6   2  17      119.09      164.73     28.14 o 
  -5   2  17        2.85       13.66     19.57 o 
  -4   2  17      164.01      179.10     27.07 o 
 -11   3  17       57.60       70.87     29.75 o 
 -10   3  17       97.61      111.23     26.55 o 
  -9   3  17       24.88       25.68     18.50 o 
  -8   3  17      296.97      330.96     30.53 o 
  -7   3  17       50.79       70.76     25.37 o 
  -6   3  17      272.76      308.22     45.90 o 
  -5   3  17       61.84       56.92     20.03 o 
 -10   4  17       58.68       84.43     18.98 o 
  -9   4  17      146.16      143.91     18.80 o 
  -8   4  17       13.87      -18.15     18.18 o 
  -7   4  17      399.76      439.90     44.32 o 
  -6   4  17      439.71      582.52     63.09 o 
  -5   4  17       61.36       68.52     29.85 o 
 -10   5  17       76.74       69.24     23.30 o 
  -9   5  17        6.83        5.88     20.36 o 
  -8   5  17      325.86      371.96     33.50 o 
  -7   5  17      152.42      144.94     51.78 o 
  -6   5  17      465.23      467.24     49.86 o 
  -5   5  17      238.52      254.63     51.33 o 
  -9   6  17      184.55      221.44     34.46 o 
  -8   6  17        0.70      -13.60     21.60 o 
  -7   6  17      475.40      559.71     78.58 o 
  -6   6  17      271.93      293.11     57.66 o 
  -8   7  17      747.01      755.62     55.29 o 
  -7   7  17      109.64       92.57     27.10 o 
 -10   0  18       59.63       56.76     38.89 o 
  -9   0  18      202.46      249.20     48.84 o 
  -7   0  18        0.00        6.33     23.97 o 
  -6   0  18      248.84      364.30     54.50 o 
 -10   1  18      222.87      232.44     37.20 o 
  -9   1  18      420.46      400.98     34.86 o 
  -8   1  18       78.26      104.05     49.64 o 
  -7   1  18      325.59      375.15     48.17 o 
  -6   1  18       29.27       64.81     27.25 o 
 -10   2  18       90.96      123.10     28.18 o 
  -9   2  18      117.31      113.43     28.61 o 
  -8   2  18      612.94      728.53     45.08 o 
  -7   2  18        1.00       12.44     26.68 o 
  -6   2  18      159.45      199.22     37.76 o 
 -10   3  18      128.70      182.72     49.98 o 
  -9   3  18       49.99       45.02     20.20 o 
  -8   3  18        6.69        1.81     20.57 o 
  -7   3  18      284.36      323.37     45.00 o 
  -6   3  18        1.87      -10.85     26.46 o 
  -9   4  18        2.39       18.29     24.28 o 
  -8   4  18       86.85       73.49     30.75 o 
  -7   4  18        4.33        4.75     34.15 o 
                                                 
